# Supplementary material for: Group a Streptococcus remains viable inside fibrin clots and gains access to human plasminogen for subsequent fibrinolysis and dissemination
Source: Microbiol Spectr. 2025 Jan 13;13(2):e02607-24. doi: 10.1128/spectrum.02607-24 (PMC11792473; doi:10.1128/spectrum.02607-24)
Supplement: Supplemental data — RNA Sequencing Differential Expression Data WT and SK at 4 h and 8 h. [file spectrum.02607-24-s0002.xlsx]

## Sheet: alignment
GeneID	wildSK_4hr_Rp1	wildSK_4hr_Rp2	wildSK_4hr_Rp3	wildSK_8hr_Rp1	wildSK_8hr_Rp2	wildSK_8hr_Rp3	deltaSK_4hr_Rp1	deltaSK_4hr_Rp2	deltaSK_4hr_Rp3	deltaSK_8hr_Rp1	deltaSK_8hr_Rp2	deltaSK_8hr_Rp3
Total reads (paired-ends)	30198572	24317014	22951630	23214358	22207224	21786316	22141574	22755506	23177688	20755188	24172614	25221062
Mapped to gene regions	25725930	20690510	19602576	19071597	18217436	17765409	18724070	19680913	18591369	17131675	16457297	15853810
Mapping to intergenic region	1837965	1534744	1365115	1603197	1307155	1431180	1359034	1489619	1382064	1508180	5870427	5461816
Unmapped	1062256	808147	792129	1203150	1455485	1411531	848887	500896	1756652	1010094	788658	2202286

## Sheet: normalized_expression
GeneID	wildSK_4hr_Rp1	wildSK_4hr_Rp2	wildSK_4hr_Rp3	wildSK_8hr_Rp1	wildSK_8hr_Rp2	wildSK_8hr_Rp3	deltaSK_4hr_Rp1	deltaSK_4hr_Rp2	deltaSK_4hr_Rp3	deltaSK_8hr_Rp1	deltaSK_8hr_Rp2	deltaSK_8hr_Rp3	function
AP53_1	272.903	251.314	240.657	265.037	299.052	231.409	235.531	220.967	260.694	258.757	238.125	180.477	Chromosomal replication initiator protein DnaA
AP53_10	128.004	107.288	111.136	150.736	143.847	103.803	95.4025	88.3107	134.787	105.544	139.306	151.688	FIG01114659: hypothetical protein
AP53_100	594.852	729.296	701.169	512.968	447.276	508.188	631.365	736.305	511.507	497.441	519.874	520.439	tRNA dihydrouridine synthase B (EC 1.-.-.-)
AP53_1000	163.036	126.289	159.019	214.34	182.779	175.013	137.188	113.625	134.04	187.137	94.1891	47.7995	Paratox
AP53_1001	120.472	116.933	147.228	176.667	161.819	173.119	138.969	129.936	131.299	198.398	425.859	650.763	Phage protein
AP53_1002	360.593	320.947	362.382	414.109	325.625	366.649	370.945	361.557	394.809	541.419	1260.96	1911.88	Streptococcal phospholipase A2; _Toximoron (Other)
AP53_1003	86.9165	80.8599	72.6821	128.194	146.796	90.8862	87.4112	70.6025	125.739	93.6312	74.7594	80.9311	Streptococcal pyrogenic exotoxin K (SpeK)
AP53_1004	541.98	494.851	561.655	745.68	675.749	847.321	546.58	521.782	466.672	773.941	782.064	792.402	Phage lysin
AP53_1005	268.516	209.683	201.28	309.02	276.012	279.53	223.92	199.89	226.356	249.31	224.981	316.514	Phage protein
AP53_1006	64.3069	78.3654	121.659	27.3936	35.4924	34.6666	108.564	87.4537	39.107	37.5216	71.0405	111.725	Phage lysin
AP53_1007	49.0022	74.7329	104.349	22.7186	25.6793	24.7054	106.383	69.7929	35.1216	30.9712	49.8595	68.6224	Phage holin
AP53_1008	56.6487	62.0446	72.6873	21.8718	23.6077	23.3965	83.8136	48.6272	31.6978	25.2094	25.4656	39.2001	Phage protein
AP53_1009	51.9253	62.3129	90.4235	22.4912	23.6165	24.3388	96.6867	63.5247	42.7458	29.8462	36.5216	64.3682	FIG01116522: hypothetical protein
AP53_101	330.924	438.305	400.226	260.429	231	258.468	356.427	435.682	280.889	260.161	370.883	311.753	Chaperonin (heat shock protein 33)
AP53_1010	60.2214	75.3384	104.838	27.7336	31.6733	32.5752	97.8642	74.1336	41.9946	39.8898	40.2554	51.0653	Phage hyaluronidase
AP53_1011	50.0914	53.9889	70.179	19.5473	26.8197	26.932	75.4641	47.1489	41.0409	29.221	25.8278	35.3501	Hyaluronate lyase (phage associated)
AP53_1012	58.7359	80.6522	124.353	20.1237	22.6197	22.5198	110.221	85.3517	34.5801	28.6421	56.1554	58.5779	Phage hyaluronidase; Phage endopeptidase
AP53_1013	64.8288	86.0746	127.951	19.2229	24.4493	23.5963	122.741	81.7115	33.4869	35.0053	52.745	80.39	Phage-related protein
AP53_1014	87.2298	110.662	199.286	35.1752	43.6723	43.9047	188.925	131.943	65.204	64.994	108.046	132.6	Phage tail length tape-measure protein
AP53_1015	79.3514	93.9199	134.334	28.7165	25.7591	27.4772	138.862	97.385	56.4493	49.0651	49.0845	76.8012	Phage protein
AP53_1016	61.2571	81.3512	150.781	22.0525	23.5098	26.3849	139.777	92.7118	48.3851	37.8116	59.2616	100.303	Phage protein
AP53_1017	121.813	121.694	136.994	28.5184	30.0122	25.8981	150.028	90.1946	60.8588	33.7477	37.5266	89.8942	Phage major tail protein
AP53_1018	69.5591	77.3428	112.23	20.8615	26.5316	18.7052	132.612	79.5777	40.5481	29.4114	49.914	67.9352	Phage protein
AP53_1019	183.189	270.692	422.363	71.3377	90.3756	94.7892	431.259	313.453	139.395	152.065	314.92	330.811	Phage protein
AP53_102	78.1115	62.5971	72.6377	95.2838	92.2118	76.6715	70.6813	57.1558	73.4597	75.0236	66.8776	52.7559	Transcriptional regulator, RofA-like Protein (RALP)
AP53_1020	69.5689	101.798	139.859	22.3269	25.1634	29.0564	149.092	106.221	34.4813	34.5824	76.6733	74.1528	Phage protein
AP53_1021	101.671	162.822	231.822	30.0004	28.7325	31.558	227.057	175.525	46.4689	34.0962	78.5351	83.7727	DNA packaging protein, phage associated
AP53_1022	110.57	168.14	296.144	27.1629	24.864	30.2462	278.446	214.911	46.8848	35.7833	110.04	112.172	conserved hypothetical protein - phage associated
AP53_1023	232.399	298.401	442.963	53.3969	63.1997	51.7546	446.058	298.331	126.169	77.9079	137.735	181.692	Phage capsid protein
AP53_1024	202.188	288.345	420.377	46.8178	60.5441	59.0802	383.883	290.539	97.2788	82.0993	175.908	234.199	Prophage Clp protease-like protein
AP53_1025	81.6314	110.287	139.812	22.376	24.1009	23.539	142.888	99.7812	36.4969	29.6142	69.7072	112.586	Phage portal protein
AP53_1026	61.5514	65.104	109.97	26.407	23.0801	26.1339	106.217	67.6849	38.9231	38.1007	57.5924	77.1744	Phage protein
AP53_1027	25.6498	27.4529	31.8017	13.3639	12.5047	8.67702	23.0617	21.5065	11.3182	15.4254	17.2226	37.3743	hypothetical phage protein
AP53_1028	40.4794	52.4577	78.9375	12.7897	16.1294	15.0929	70.9848	52.2265	25.0334	20.165	37.2538	44.1114	Phage terminase, large subunit
AP53_1029	38.7427	49.3184	83.4692	19.8574	17.7322	22.5454	76.9543	56.7198	34.9448	28.8855	58.5238	56.1699	Phage terminase, small subunit
AP53_103	129.337	111.165	129.258	142.666	127.859	131.974	117.462	107.306	118	108.379	103.747	85.1099	putative collagen binding protein
AP53_1030	42.4131	45.3735	39.8846	21.0852	20.3946	17.0327	48.0684	37.2229	27.588	22.656	15.8448	30.6751	Phage endonuclease
AP53_1031	76.2181	112.615	108.97	61.0561	70.5746	59.5024	107.04	115.325	80.1969	111.422	128.229	103.26	FIG01114733: hypothetical protein
AP53_1032	73.9004	61.4615	54.5758	44.2302	49.8172	44.0227	48.7899	43.6001	52.2871	66.1798	26.9173	50.2437	hypothetical protein - phage associated
AP53_1033	65.4373	63.2942	44.5224	57.6875	46.6694	49.6518	42.9281	34.9481	47.324	62.9066	17.0504	60.2925	hypothetical protein
AP53_1034	83.9247	92.3004	98.2809	60.396	79.1965	70.898	94.5366	87.7979	71.9803	92.0404	57.8106	76.9164	putative methyltransferase
AP53_1035	33.2016	24.3584	20.0316	24.1648	21.6438	17.2562	19.7396	16.5135	22.3226	19.7777	7.68278	12.8158	FIG01118889: hypothetical protein
AP53_1036	58.0453	51.3979	38.321	42.2299	41.8015	44.3492	52.1806	46.9835	45.3292	49.554	20.2538	46.5416	conserved hypothetical protein - phage associated
AP53_1037	59.4954	44.9282	45.3174	38.9761	36.3657	34.6352	47.912	34.9985	42.2861	47.7182	26.3984	46.2749	FIG01114622: hypothetical protein
AP53_1038	58.8957	59.256	66.2738	36.4851	41.814	30.263	69.4496	56.5375	53.0789	49.8624	53.4022	74.0133	hypothetical protein
AP53_1039	54.4965	70.8475	70.8766	30.5083	38.91	34.6164	69.4324	66.869	46.9133	59.2711	64.5003	75.1173	putative replication protein
AP53_104	175.538	165.698	180.247	215.859	169.324	212.656	161.234	150.191	179.474	161.415	167.256	146.425	Signal peptidase I (EC 3.4.21.89)
AP53_1040	58.1394	50.1045	34.9374	29.2214	28.5373	22.6163	38.8418	27.745	28.2021	31.7233	28.628	46.2579	Phage protein
AP53_1041	66.0267	71.5995	71.9436	41.7591	41.5352	31.0767	76.4763	64.1495	51.5857	54.0976	48.7407	71.7098	FIG01115822: hypothetical protein
AP53_1042	84.1048	100.406	106.99	51.5889	57.292	50.5471	100.344	102.412	73.8914	82.9573	81.9304	124.766	FIG01117510: hypothetical protein
AP53_1043	68.7775	78.0178	95.4764	44.5977	50.4769	42.9772	88.5279	84.0218	59.7577	67.0472	59.9082	59.906	FIG01115915: hypothetical protein
AP53_1044	72.4657	67.5646	94.451	48.11	61.6304	42.0353	86.6898	78.747	62.1367	79.6335	89.0754	99.2182	hypothetical phage protein
AP53_1045	77.9282	80.6927	107.6	46.616	57.7003	43.9636	94.5381	95.9904	66.9948	95.5335	88.201	84.4095	hypothetical phage protein
AP53_1046	82.364	60.5905	63.307	40.6262	35.6384	35.9702	69.5413	69.4375	41.9338	46.7932	51.2263	100.487	hypothetical phage protein
AP53_1047	82.7055	74.3516	80.2992	45.4372	46.4461	34.7081	86.6898	71.5506	58.9959	59.7733	54.7679	112.123	hypothetical phage protein
AP53_1048	84.0885	91.0289	79.798	47.4709	51.6499	53.3616	81.2536	74.14	75.3826	52.1654	49.0845	107.915	hypothetical protein, phage associated
AP53_1049	48.0253	38.6374	27.6177	22.2282	24.3418	19.0583	27.6757	32.0676	29.976	25.7187	17.4522	44.2551	hypothetical phage protein
AP53_105	142.341	123.854	154.581	166.414	150.856	135.597	136.074	110.335	135.093	109.799	112.765	91.1712	Fibronectin-binding protein/major pilin backbone protein T-antigen
AP53_1050	76.097	65.3234	70.4084	46.4792	58.103	38.4992	79.9931	70.3239	65.0602	50.2958	61.5635	55.5236	hypothetical protein
AP53_1051	248.599	299.766	279.866	267.868	258.23	221.303	304.552	301.159	240.836	244.318	752.982	870.982	hypothetical protein
AP53_1052	171.571	221.53	220.094	145.666	156.16	135.779	212.835	202.658	181.232	174.66	271.428	284.362	hypothetical protein
AP53_1053	111.331	142.24	124.899	107.346	94.7875	84.6656	137.13	140.489	123.716	112.81	188.197	290.678	conserved hypothetical protein - phage associated
AP53_1054	49.8333	35.3294	30.2116	20.174	20.4578	11.0411	28.2039	24.328	18.1168	22.8343	12.372	23.6765	Phage transcriptional regulator, Cro/CI family
AP53_1055	206.36	213.268	236.525	192.217	200.448	190.573	234.715	223.337	201.746	217.401	205.81	171.358	hypothetical phage protein
AP53_1056	150.937	142.636	160.793	151.972	145.948	139.625	156.616	132.716	133.328	151.426	145.726	111.653	hypothetical protein
AP53_1057	56.2573	43.4671	29.3566	23.3154	22.7343	22.4657	43.0304	21.9435	32.2567	31.7966	10.743	19.3391	FIG01115240: hypothetical protein
AP53_1058	20.9685	21.2161	25.6259	17.2299	18.1829	17.6639	20.0798	24.4164	19.8725	18.9718	26.2952	33.3762	hypothetical protein
AP53_1059	122.825	114.315	119.698	125.702	118.408	111.859	124.171	111.269	122.159	122.512	116.608	129.22	Pleiotropic regulator of exopolysaccharide synthesis, competence and biofilm formation Ftr, XRE family
AP53_106	154.319	146.327	168.661	176.411	167.954	161.154	154.711	142.356	158.751	134.96	178.976	138.191	NPQTN specific sortase B
AP53_1060	50.9822	37.9474	31.89	55.8879	46.0633	43.3239	35.6974	28.1896	45.569	29.0756	31.788	46.2562	hypothetical protein
AP53_1061	36.2489	32.0116	30.17	39.7775	44.7876	37.4437	39.2667	28.3586	42.6091	40.4199	28.5582	34.8246	Phage integrase: site-specific recombinase
AP53_1062	236.805	256.953	211.992	267.898	250.215	215.039	251.871	252.448	268.417	206.626	235.321	177.868	lipoprotein, putative
AP53_1063	95.8631	85.4948	91.4751	117.664	108.163	108.356	96.9972	77.4991	102.431	100.104	83.8922	64.8976	Maltodextrin phosphorylase (EC 2.4.1.1)
AP53_1064	77.6028	70.8449	69.3107	99.3901	112.354	102.442	80.5235	59.2991	92.56	95.7077	68.9548	57.7097	4-alpha-glucanotransferase (amylomaltase) (EC 2.4.1.25)
AP53_1065	43.1704	47.0893	44.7843	50.733	49.2649	38.6836	49.1896	44.7915	46.8671	42.6154	70.3351	66.8537	Maltose operon transcriptional repressor MalR, LacI family
AP53_1066	314.646	238.477	265.114	308.359	238.528	307.754	215.52	175.524	204.357	236.236	226.968	193.922	Maltose/maltodextrin ABC transporter, substrate binding periplasmic protein MalE
AP53_1067	62.4038	53.2966	58.9592	62.1176	49.828	60.805	52.0826	45.5219	43.9089	51.4023	46.8789	39.4424	Maltose/maltodextrin ABC transporter, permease protein MalF
AP53_1068	82.9367	68.6022	81.972	116.673	94.1599	106.035	71.3542	59.8234	66.1899	87.5175	72.7646	48.7671	Maltose/maltodextrin ABC transporter, permease protein MalG
AP53_1069	40.0366	40.2473	41.457	55.8611	60.1516	57.8039	45.9289	26.5431	50.1771	58.4129	38.8313	33.2725	Mobile element protein
AP53_107	253.678	250.084	266.664	295.197	270.319	302.717	277.642	253.626	262.168	245.138	297.812	328.328	FIG01115182: hypothetical protein
AP53_1070	56.4611	59.5841	53.7189	83.5919	77.7028	92.517	64.9518	52.4466	68.6815	89.7358	65.4092	51.5986	Mobile element protein
AP53_1071	129.441	169.981	242.061	128.815	127.487	130.014	200.867	211.595	148.302	170.22	191.549	143.624	Transposase (maltose area)
AP53_1072	643.906	711.243	811.845	524.343	448.016	519.387	692.555	799.136	576.589	534.171	626.725	706.66	putative esterase
AP53_1073	612.986	706.835	902.544	479.737	457.517	503.903	709.652	867.488	579.732	503.405	614.391	557.525	Poly(glycerophosphate chain) D-alanine transfer protein DltD
AP53_1074	682.093	775.525	914.467	503.808	469.451	572.442	729.716	877.56	660.457	577.234	756.882	1070.69	D-alanine--poly(phosphoribitol) ligase subunit 2 (EC 6.1.1.13)
AP53_1075	654.35	746.755	933.964	492.759	448.204	546.397	755.176	933.077	552.021	543.277	663.659	588.2	D-alanyl transfer protein DltB
AP53_1076	521.187	587.271	652.229	364.587	310.501	383.217	581.483	682.266	431.442	380.849	567.045	538.441	D-alanine--poly(phosphoribitol) ligase subunit 1 (EC 6.1.1.13)
AP53_1077	145.101	133.42	139.414	97.6863	88.389	94.2622	124.061	124.748	105.17	81.6661	107.986	198.044	FIG01114114: hypothetical protein
AP53_1078	191.736	190.059	183.181	151.201	122.092	156.146	171.709	206.939	175.882	151.148	215.085	257.878	Excinuclease ABC subunit B
AP53_1079	103.593	143.092	148.412	74.8083	76.4734	78.5533	137.689	172.381	100.93	83.8063	93.1589	100.82	Glutamine ABC transporter, glutamine-binding protein/permease protein
AP53_108	254.154	219.786	251.613	293.959	254.518	234.035	257.183	227.261	229.007	199.626	228.768	181.477	Multiple sugar metabolism regulator
AP53_1080	181.071	242.442	257.594	144.33	161.393	165.234	227.497	300.71	187.533	172.2	168.199	153.945	Glutamate transport ATP-binding protein
AP53_1081	21.4441	17.8982	13.6248	21.2425	11.6465	16.8814	17.3903	10.1694	13.5984	17.9585	26.5634	47.6823	FIG01114324: hypothetical protein
AP53_1082	32.4592	27.5606	25.8769	26.4218	23.0211	25.6056	29.8159	25.4194	26.5417	37.9095	75.7181	77.6375	PTS system, cellobiose-specific IIC component (EC 2.7.1.69)
AP53_1083	30.7757	22.1199	20.2418	23.8115	18.2152	20.8827	20.9056	18.3357	20.6443	28.2091	54.1892	99.1477	Putative uncharacterized protein SPs0857
AP53_1084	39.1618	27.6844	29.5372	27.2051	15.7585	23.7155	30.6853	27.0826	28.2246	38.925	81.1646	98.8725	PTS system, cellobiose-specific IIA component (EC 2.7.1.69)
AP53_1085	42.617	30.2319	24.8374	23.9265	22.8451	22.8977	25.4315	22.6678	29.1551	25.7151	44.176	53.7222	PTS system, cellobiose-specific IIB component (EC 2.7.1.69)
AP53_1086	22.2625	20.1975	18.6494	18.8367	16.2816	17.5193	24.0064	19.0486	22.6525	24.7908	42.5153	48.0829	Transcriptional antiterminator of lichenan operon, BglG family
AP53_1087	20.0595	17.5853	17.7131	18.3189	16.0873	16.6118	17.7034	17.697	21.7402	21.2786	33.0278	33.8629	Outer surface protein of unknown function, cellobiose operon
AP53_1088	18.7103	16.0093	18.0493	15.4414	17.5521	16.3569	18.3472	16.8269	19.6856	21.4163	31.4897	31.674	Beta-glucosidase (EC 3.2.1.21)
AP53_1089	106.983	92.8047	83.8632	105.652	109.066	98.539	104.856	88.3365	82.0322	101.931	47.3919	35.084	Ribosyl nicotinamide transporter, PnuC-like
AP53_109	78.8282	92.8956	88.9266	36.2075	32.8778	34.3403	68.2698	99.2655	75.7198	46.4679	103.331	128.252	Fibronectin-binding protein
AP53_1090	115.338	108.804	96.9051	101.246	112.391	118.55	99.5077	117.724	115.637	96.0811	146.698	356.446	FIG01114098: hypothetical protein
AP53_1091	246.354	321.173	314.566	227.054	232.785	251.394	303.409	355.196	269.506	287.185	433.064	462.701	GTP-binding protein Obg
AP53_1092	109.231	99.7384	68.1517	64.5611	70.2507	60.9185	88.764	82.602	102.396	66.4546	34.7016	70.1076	FIG01114947: hypothetical protein
AP53_1093	4.95289	3.62226	6.23553	4.8224	6.01867	4.89904	3.95939	3.83771	6.37633	5.85738	12.8989	16.8258	Mobile element protein
AP53_1094	11.8379	10.7984	16.6734	15.8097	9.60605	11.5785	13.2976	17.199	11.4116	15.8983	48.1583	47.9686	Mobile element protein
AP53_1095	12.8082	11.8023	16.6064	12.2193	12.2504	8.00661	15.2083	13.3224	11.4287	11.2817	21.0641	21.6947	Mobile element protein
AP53_1096	41.8155	38.3884	45.4731	48.2233	49.8623	54.9545	47.8937	40.83	44.5054	53.9457	47.4314	37.2943	Quinolinate phosphoribosyltransferase [decarboxylating] (EC 2.4.2.19)
AP53_1097	66.0168	67.306	68.6156	80.1446	79.4166	94.525	63.6039	60.9592	74.3676	90.9594	59.9347	62.316	Malonate permease
AP53_1098	21.8495	18.0374	19.8842	19.864	20.4341	16.449	20.0394	13.7919	25.6737	18.8784	14.0241	13.33	Mobile element protein
AP53_1099	58.833	51.0929	56.5275	63.7012	56.5392	62.3781	62.2666	54.5935	54.4969	59.1948	54.2512	35.5408	Mobile element protein
AP53_11	172.145	167.857	186.446	193.819	195.024	165.333	163.47	157.566	175.607	169.641	220.365	185.984	FIG01114299: hypothetical protein
AP53_110	212.231	206.274	237.551	303.423	270.162	259.606	242.672	224.676	263.343	221.19	318.152	339.605	FIG01114239: hypothetical protein
AP53_1100	82.4025	70.92	105.741	79.7379	65.6497	88.2164	93.3583	104.638	75.5487	72.7885	88.352	103.661	Mobile element protein
AP53_1101	110.403	120.9	151.368	106.075	110.24	113.362	140.526	148.532	122.351	132.653	145.644	124.95	Ribosomal small subunit pseudouridine synthase A (EC 4.2.1.70)
AP53_1102	162.113	149.641	100.169	125.708	89.722	107.957	112.161	102.027	126.647	96.9933	147.414	166.71	Dihydrolipoamide acyltransferases
AP53_1103	142.869	152.615	175.257	177.553	193.307	201.68	167.403	145.888	190.449	197.893	135.024	118.067	Transporter, MFS superfamily
AP53_1104	283.477	317.412	300.041	271.457	230.63	265.632	309.456	364.714	270.077	273.876	267.376	223.306	ATP-dependent Zn protease
AP53_1105	141.152	188.682	148.803	121.525	101.951	126.997	144.784	161.151	139.258	121.799	234.433	292.764	Phenylacetic acid degradation protein PaaD, thioesterase
AP53_1106	135.318	147.771	154.68	128.491	120.978	124.799	142.26	156.887	130.819	133.687	155.922	160.075	Uridine phosphorylase (EC 2.4.2.3)
AP53_1107	154.918	187.558	170.032	100.146	97.366	103.884	172.85	178.569	135.222	112.211	130.675	132.297	23S rRNA (Uracil-5-) -methyltransferase RumA (EC 2.1.1.-) ## LSU rRNA m(5)U1939
AP53_1108	328.238	330.883	314.038	377.094	411.399	384.605	317.766	340.141	353.358	412.866	342.577	302.044	Cell envelope-associated transcriptional attenuator LytR-CpsA-Psr, subfamily F1 (as in PMID19099556)
AP53_1109	117.367	106.989	112.188	113.848	128.832	112.031	99.3711	108.289	111.62	116.942	96.7323	108.821	Shikimate kinase I (EC 2.7.1.71)
AP53_111	127.517	75.5963	96.0458	220.059	150.167	193.532	80.471	85.9203	108.29	109.515	76.1071	65.649	Short chain fatty acids transporter
AP53_1110	171.956	160.53	165.387	191.978	180.095	184.294	164.962	166.784	161.095	194.646	156.245	134.296	5-Enolpyruvylshikimate-3-phosphate synthase (EC 2.5.1.19)
AP53_1111	321.374	346.972	362.961	328.09	348.321	337.122	320.735	348.492	300.178	324.427	444.443	400.514	Inner membrane protein YihY, formerly thought to be RNase BN
AP53_1112	631.321	876.409	826.661	610.396	596.753	688.877	744.034	874.09	690.879	710.749	1129.8	1053.4	Methionine aminopeptidase (EC 3.4.11.18)
AP53_1113	225.858	222.65	231.246	254.784	286.004	266.769	220.505	239.38	244.149	255.89	249.092	200.224	FIG009439: Cytosolic protein containing multiple CBS domains
AP53_1114	190.554	165.863	170.337	190.319	213.681	176.704	162.401	173.835	196.303	158.179	176.704	147.345	Ribosomal-protein-S5p-alanine acetyltransferase
AP53_1115	35.0644	33.4976	33.5376	30.5939	41.8818	36.0481	32.6196	29.8466	37.1396	45.0378	24.1369	19.36	Protein G-related alpha 2 macroglobulin-binding protein (GRAB)
AP53_1116	224.13	225.58	198.21	166.495	159.484	196.048	192.577	204.462	149.379	180.952	167.682	184.658	UDP-N-acetylglucosamine 1-carboxyvinyltransferase (EC 2.5.1.7)
AP53_1117	414.234	468.261	431.216	316.533	257.197	321.509	389.906	454.907	307.813	316.771	397.301	478.008	S-adenosylmethionine synthetase (EC 2.5.1.6)
AP53_1118	17.4293	16.3877	16.8547	19.1458	19.4753	18.5512	18.5578	16.4761	19.1858	19.8091	13.6887	11.8897	internalin, putative
AP53_1119	193.543	252.081	221.247	162.807	138.846	159.38	234.89	262.372	175.306	161.183	236.168	211.984	Biotin operon repressor / Biotin-protein ligase (EC 6.3.4.15)
AP53_112	68.9591	47.0893	51.1311	94.7723	72.4603	75.1406	48.5025	42.5995	53.6374	53.567	47.2115	34.9062	Transcriptional regulators, LysR family
AP53_1120	453.543	503.494	470.501	462.522	460.704	449.333	457.426	503.384	421.947	460.096	507.302	532.288	FIG01114335: hypothetical protein
AP53_1121	411.811	484.953	476.009	408.876	392.337	439.669	432.192	524.677	396.665	448.798	646.681	574.745	DNA polymerase III subunits gamma and tau (EC 2.7.7.7)
AP53_1122	352.645	407.089	365.997	333.861	298.009	353.452	365.886	407.204	343.651	323.207	643.42	647.478	GAF domain-containing proteins
AP53_1123	58.4133	58.5464	57.0104	52.6636	61.7858	51.9014	56.6046	54.5414	64.0356	56.5133	50.4661	48.755	FIG01115656: hypothetical protein
AP53_1124	27.1244	28.3826	26.073	25.0436	27.897	20.3256	25.1665	17.2234	27.3961	20.325	22.0544	25.879	FIG01113965: hypothetical protein
AP53_1125	121.566	143.504	141.517	105.777	109.7	104.825	149.055	164.984	137.67	125.769	203.196	201.36	Uridine kinase (EC 2.7.1.48) [C1]
AP53_1126	335.664	330.686	341.341	486.645	385.544	438.978	371.352	399.029	334.463	444.784	578.112	517.927	ATP-dependent RNA helicase YfmL
AP53_1127	578.802	481.377	489.25	818.021	705.541	636.61	494.207	531.064	580.735	562.847	555.29	446.59	Peptidoglycan N-acetylglucosamine deacetylase (EC 3.5.1.-)
AP53_1128	1327.26	1773.96	1548.25	863.272	613.012	815.543	1544.23	1904.81	1034.25	979.916	2126.14	2497.07	Non-phosphorylating glyceraldehyde-3-phosphate dehydrogenase (NADP) (EC 1.2.1.9)
AP53_1129	1327.34	1793.51	1743.26	1034.46	877.69	1140.8	1596.85	2011.66	1166.38	1186.46	2203.2	1998.07	Phosphoenolpyruvate-protein phosphotransferase of PTS system (EC 2.7.3.9)
AP53_113	39.4035	30.4453	33.7682	49.1972	45.2408	47.4417	33.9605	26.857	39.8922	36.6352	21.0752	17.6044	3-ketoacyl-CoA thiolase (EC 2.3.1.16) @ Acetyl-CoA acetyltransferase (EC 2.3.1.9)
AP53_1130	4707.67	5980.02	5311.06	2520.1	1828.59	2160.92	5731.58	6819.45	3888.22	2720.79	4483.2	4901.96	Phosphocarrier protein of PTS system
AP53_1131	408.973	432.952	322.342	350.028	344.879	326.932	343.058	383.052	340.883	291.53	294.174	283.749	Glutaredoxin-like protein NrdH, required for reduction of Ribonucleotide reductase class Ib
AP53_1132	610.414	659.331	645.123	569.496	542.732	552.725	623.978	725.199	446.039	505.261	382.777	226.488	Ribonucleotide reductase of class Ib (aerobic), alpha subunit (EC 1.17.4.1)
AP53_1133	874.921	887.28	723.64	976.561	952.378	922.45	756.055	730.809	461.578	710.026	689.52	569.908	FIG01116145: hypothetical protein
AP53_1134	461.348	457.174	434.292	387.854	371.287	346.099	450.084	509.994	324.483	329.488	256.405	172.838	Ribonucleotide reductase of class Ib (aerobic), beta subunit (EC 1.17.4.1)
AP53_1135	145.604	129.126	125.906	191.75	179.084	192.273	131.502	129.842	135.415	175.563	95.2406	81.9133	Chloride channel protein
AP53_1136	44.4039	39.3274	24.3542	50.2646	43.1194	39.627	32.6448	28.3856	39.9918	34.2054	19.4334	41.6305	Mobile element protein
AP53_1137	36.9468	30.5996	36.1558	40.0273	42.5799	37.2315	39.451	31.7163	41.0487	33.3949	32.534	27.1353	Mobile element protein
AP53_1138	78.5503	84.7483	94.9321	100.544	114.479	97.7494	94.0014	82.8494	115.262	95.7728	134.474	128.208	Membrane-bound protease, CAAX family
AP53_1139	85.661	77.8072	94.1436	106.297	104.831	104.644	95.0877	86.6254	106.485	87.5496	89.5888	89.331	FIG01114175: hypothetical protein
AP53_114	38.0423	29.1756	45.1801	58.2463	50.4492	56.0369	38.73	32.8614	49.3381	37.1348	33.1989	27.223	Acetyl-CoA:acetoacetyl-CoA transferase, alpha subunit (EC 2.8.3.8)
AP53_1140	108.566	69.6278	44.0586	76.8795	82.9678	69.4563	62.0305	53.4791	83.7779	52.9176	36.8133	47.7316	Transcriptional regulator, Cro/CI family
AP53_1141	50.6533	44.111	23.8336	39.1216	41.861	34.601	33.4349	22.3521	40.1417	24.0164	15.707	25.0102	FIG01114322: hypothetical protein
AP53_1142	275.948	380.3	387.612	165.572	146.166	175.816	355.284	427.671	246.969	187.268	251.101	236.543	Alanyl-tRNA synthetase (EC 6.1.1.7)
AP53_1143	892.222	961.38	881.2	581.02	481.206	473.67	903.506	1014.46	772.787	529.494	793.439	879.722	Foldase protein prsA 1 precursor (EC 5.2.1.8)
AP53_1144	114.247	141.591	122.128	75.3429	78.5652	73.6815	138.013	155.409	97.3462	93.8778	127.795	104.615	O-methyltransferase family protein [C1]
AP53_1145	127.989	127.605	128.38	142.124	197.226	165.185	153.652	119.625	174.582	198.097	108.355	105.927	Major facilitator:Oxalate:Formate Antiporter
AP53_1146	723.485	728.735	745.579	842.302	966.314	886.696	805.217	725.117	880.041	983.918	658.188	495.894	Oligoendopeptidase F
AP53_1147	647.476	548.597	559.903	712.488	818.769	681.595	674.749	516.19	749.19	734.417	344.111	240.607	Competence protein CoiA
AP53_1148	2231.23	2250.16	2306.64	2372.06	2853.06	2654.14	2517.58	2119.66	3186.53	2583.24	2111.49	1862.93	Ribosomal small subunit pseudouridine synthase A (EC 4.2.1.70)
AP53_1149	2175.15	2165.65	2059.85	2215.93	2570.16	2225.15	2436.63	2028.41	3211.6	2247.77	1750.58	1457.11	Glucosamine-6-phosphate deaminase (EC 3.5.99.6)
AP53_115	33.4704	27.234	35.2469	48.9019	38.6554	44.7777	29.3288	28.3039	36.5875	32.2255	21.7244	19.8184	Butyrate-acetoacetate CoA-transferase subunit B (EC 2.8.3.9)
AP53_1150	206.446	261.436	248.959	147.709	133.143	161.979	236.178	275.7	202.616	172.282	213.854	201.034	S-adenosylmethionine:tRNA ribosyltransferase-isomerase (EC 5.-.-.-)
AP53_1151	222.068	240.119	253.829	219.976	209.986	213.562	237.992	259.261	194.293	226.607	246.025	190.852	FIG01115059: hypothetical protein
AP53_1152	99.8691	102.306	106.737	136.967	162.212	137.619	112.471	87.9156	117.238	145.053	175.408	180.163	FIG01113992: hypothetical protein
AP53_1153	113.862	114.554	129.107	138.859	164.138	141.107	141.301	123.52	148.683	157.131	194.19	168.317	FIG01114764: hypothetical protein
AP53_1154	96.5247	86.0054	90.4411	118.927	125.757	114.606	102.335	72.5368	115.38	127.989	136.43	220.815	FIG01116792: hypothetical protein
AP53_1155	2655.08	3070.67	2613.23	2203.77	1741.01	2008.47	3010.08	3130.58	2085.91	1909.66	4577.2	4985.87	Manganese superoxide dismutase (EC 1.15.1.1)
AP53_1156	147.003	151.154	140.088	140.25	151.709	133.664	135.327	147.471	144.133	151.873	134.834	127.709	DNA polymerase III delta subunit (EC 2.7.7.7)
AP53_1157	12.7126	12.7263	13.6114	12.8315	15.201	13.8366	14.1225	10.8627	16.5165	12.3913	11.7068	9.13523	Late competence protein ComEC, DNA transport
AP53_1158	15.6794	13.0467	14.3539	12.1021	16.4331	14.754	15.4792	10.9516	18.0258	16.6599	9.86131	11.1855	Late competence protein ComEA, DNA receptor
AP53_1159	229.683	297.406	272.332	240.276	264.798	285.007	268.469	298.928	275.684	302.575	339.1	392.511	1-acyl-sn-glycerol-3-phosphate acyltransferase (EC 2.3.1.51)
AP53_116	241.399	209.548	236.635	257.866	275.344	236.28	237.982	208.535	227.858	225.137	149.286	103.144	YheO-like PAS domain
AP53_1160	154.458	154.009	139.277	177.968	193.23	162.459	162.778	166.083	154.185	182.964	138.801	107.161	tRNA (adenine37-N(6))-methyltransferase TrmN6 (EC 2.1.1.223)
AP53_1161	158.446	156.731	122.471	208.228	196.531	187.515	157.524	135.363	154.173	192.434	112.314	86.2248	COG2827: putative endonuclease containing a URI domain
AP53_1162	42.1133	41.2296	45.5892	46.4684	67.4247	55.7509	50.4333	32.2809	57.3077	65.8556	34.9405	36.6395	Kup system potassium uptake protein
AP53_1163	1458.44	1828.09	1760.8	1048.13	998.159	1052.92	1699.08	2007.21	1233.01	1086.17	1369.97	1322.75	Cold-shock DEAD-box protein A
AP53_1164	749.115	649.98	654.272	733.902	775.016	789.53	654.107	632.589	707.581	775.209	495.534	465.677	Peptide chain release factor 3
AP53_1165	734.791	726.762	701.378	799.099	774.36	719.698	713.305	718.615	759.354	680.989	545.768	639.655	membrane protein, putative
AP53_1166	311.105	304.873	287.971	304.734	284.929	292.97	289.487	322.116	260.777	293.162	255.627	228.389	UDP-N-acetylmuramoylalanyl-D-glutamyl-2,6-diaminopimelate--D-alanyl-D-alanine ligase (EC 6.3.2.10)
AP53_1167	233.904	268.94	274.069	213.414	247.218	258.501	270.192	270.465	273.997	278.386	293.663	242.552	D-alanine--D-alanine ligase A (EC 6.3.2.4)
AP53_1168	152.897	160.18	168.669	133.975	140.115	148.386	163.947	165.219	159.744	140.834	152.236	135.734	Recombination protein RecR
AP53_1169	124.685	115.188	84.5344	121.358	112.529	118.504	103.797	80.939	119.474	112.442	86.5397	131.484	Formate/nitrite family of transporters
AP53_117	117.763	129.689	155.02	131.536	130.201	130.179	152.794	125.988	146.081	114.861	103.158	102.629	Endoribonuclease L-PSP
AP53_1170	250.532	232.145	271.654	282.906	305.754	272.546	277.989	250.94	269.46	265.859	234.087	175.77	Substrate-specific component NiaX of predicted niacin ECF transporter
AP53_1171	84.6141	69.5473	94.4112	107.067	126.856	89.301	98.9848	79.3674	99.9959	77.392	105.041	75.3656	hypothetical protein
AP53_1172	132.72	132.983	147.846	174.043	202.088	162.337	149.82	110.376	179.637	152.436	165.872	179.607	Transcriptional repressor for NAD biosynthesis in gram-positives
AP53_1173	880.776	1089.86	1065.22	758.677	747.076	807.657	1174.57	1336.9	999.82	913.67	959.009	941.204	Phosphoglycerate mutase (EC 5.4.2.1)
AP53_1174	10.6266	11.1454	8.52122	9.5489	20.887	14.5606	9.74619	7.25368	16.9555	15.0298	13.5926	3.60724	FIG01117945: hypothetical protein
AP53_1175	291.087	334.734	312.09	342.35	329.46	335.128	347.563	317.147	331.51	391.539	488.013	424.109	Dihydroorotate dehydrogenase, catalytic subunit (EC 1.3.3.1)
AP53_1176	983.492	802.642	769.094	1694.8	1819.67	1172.36	899.464	625.13	1242.44	1311.29	895.03	835.779	FIG01114217: hypothetical protein
AP53_1177	1019.22	974.498	1075.16	1418.65	1710.76	1632.32	1270.37	1033.76	1543.13	1803.71	1240.31	1170.9	Lead, cadmium, zinc and mercury transporting ATPase (EC 3.6.3.3) (EC 3.6.3.5); Copper-translocating P-type ATPase (EC 3.6.3.4)
AP53_1178	113.989	113.062	120.846	151.793	154.127	155.554	105.151	106.665	118.715	136.932	57.9357	32.9467	Paratox
AP53_1179	178.142	155.886	190.285	195.37	187.482	178.186	175.465	178.47	183.086	181.439	213.333	200.419	Streptococcal extracellular nuclease 2; Mitogenic factor 2
AP53_118	182.095	235.489	268.617	183.167	182.834	212.167	248.137	243.649	228.454	173.586	177.051	165.391	Transcriptional regulator pfoR
AP53_1180	82.2921	58.9384	57.9909	102.355	101.249	71.8755	62.0081	42.5539	74.0128	66.5178	54.3257	61.3144	Streptococcal pyrogenic exotoxin C (SpeC); _Toximoron (Superantigen)
AP53_1181	11.9091	11.2772	14.3617	17.6781	18.1829	16.3781	15.0574	11.2647	20.8159	19.987	12.4766	15.7414	Phage lysin, N-acetylmuramoyl-L-alanine amidase (EC 3.5.1.28)
AP53_1184	14.5129	17.4418	25.4866	10.5095	12.3058	9.72338	22.1426	12.7369	19.1859	18.3176	11.1661	12.2871	Phage protein
AP53_1185	2.57614	2.22908	3.59159	3.55124	4.62837	2.17768	3.32257	2.5278	2.48129	5.12381	4.66817	2.6703	FIG01116522: hypothetical protein
AP53_1186	3.66295	3.53688	4.37407	3.6192	5.25691	4.22489	4.5593	4.44502	5.83771	5.70498	6.67681	5.21046	Phage hyaluronidase
AP53_1187	3.49696	4.90757	3.45159	4.36841	4.79011	4.67802	5.83265	3.71784	5.15934	4.53017	6.70293	5.61866	Hyaluronate lyase (phage associated)
AP53_1188	3.59094	3.52256	3.7649	3.54599	5.08601	4.11738	4.43161	3.41241	5.89401	5.8538	5.64396	4.08711	Phage hyaluronidase; Phage endopeptidase
AP53_1189	3.67197	2.81037	3.97178	4.37783	3.36488	4.02683	3.82286	3.59037	4.24065	4.10567	4.31605	3.72497	FIG022125: Phage-associated protein
AP53_119	55.1936	55.7895	54.3526	43.8219	43.299	38.5195	41.7401	41.8612	46.1241	42.9694	37.4326	31.3671	V-type ATP synthase subunit G (EC 3.6.3.14)
AP53_1190	4.10101	3.72364	4.26652	4.11345	5.03075	4.14839	4.81575	2.85933	5.70444	4.75419	5.19571	4.80704	Phage minor tail protein
AP53_1191	6.68445	6.66028	7.06562	10.921	8.48534	6.35226	8.94056	5.57676	8.45439	7.97703	7.12516	5.5106	Phage protein
AP53_1192	3.40131	3.62226	5.83633	2.69303	4.24267	5.20402	7.91878	3.57189	4.21537	3.95494	3.34667	2.28381	conserved hypothetical protein - phage associated
AP53_1193	4.23503	3.67856	6.88762	6.49037	5.1	7.11845	6.15449	3.90872	7.0196	6.92843	6.10377	3.33223	Phage major tail protein
AP53_1194	3.59754	2.32859	2.0231	2.87165	0.909144	2.94399	3.81798	1.54357	4.03209	1.9626	4.38254	2.51219	FIG018217: Phage-associated protein
AP53_1195	8.49704	8.62442	9.35121	6.04557	9.29347	8.28678	9.23858	4.30328	9.98423	4.79747	14.0241	15.5516	FIG033577: Phage protein
AP53_1196	15.7185	17.554	13.0723	15.2999	13.3807	7.39771	7.30965	11.7872	14.8877	5.98845	8.68417	14.3001	FIG042840: Phage protein
AP53_1197	11.9465	8.74809	6.98287	13.4143	15.3697	11.4056	10.907	7.85816	12.0202	8.12197	6.8533	4.73998	FIG048485: Phage protein
AP53_1198	15.2148	13.8959	17.3142	13.7599	15.3828	15.7472	16.208	12.04	13.8647	13.9257	8.03722	10.225	FIG040428: Phage-associated protein
AP53_1199	6.84504	8.48456	10.4788	9.15005	9.7849	4.12571	5.13651	6.22989	8.86334	6.60095	4.06826	7.96658	FIG01115109: hypothetical protein
AP53_12	129.88	115.541	110.987	164.067	154.437	129.85	96.4652	96.8257	144.554	111.187	199.633	226.741	tRNA(Ile)-lysidine synthetase
AP53_120	59.3556	56.6745	66.8777	54.0566	52.9221	58.5247	55.4433	47.3846	62.9417	44.7917	41.1515	37.2421	V-type ATP synthase subunit I (EC 3.6.3.14)
AP53_1200	10.666	10.4553	14.9376	11.4987	13.0398	10.689	11.499	12.006	14.1168	10.2399	13.9492	14.0548	hypothetical protein
AP53_1201	10.9888	12.9523	18.4245	13.5934	10.9281	14.8488	12.1181	10.1204	15.2731	14.4321	24.5422	18.4227	conserved hypothetical protein - phage associated
AP53_1202	10.257	11.0574	16.0144	10.3729	9.88893	10.6741	10.7767	11.285	15.8858	10.6738	12.6955	10.5021	Phage protein
AP53_1203	8.76295	8.86642	10.8221	8.33747	10.1317	9.84259	7.80059	7.74087	9.38815	4.64776	5.56779	6.29922	Phage protein
AP53_1204	8.94145	6.75217	10.2172	5.80688	6.37087	6.99528	7.07309	8.39221	7.93369	6.9358	5.65504	5.39836	Recombinational DNA repair protein RecT (prophage associated)
AP53_1205	9.62831	5.66389	9.88743	7.84825	9.10246	5.66197	9.50254	5.57215	9.67702	5.99486	5.89013	5.29843	FIG01114509: hypothetical protein
AP53_1206	11.1784	7.76948	13.7923	9.56777	8.60832	6.63701	6.19731	3.87214	11.4535	7.96418	6.82914	12.2333	Phage protein
AP53_1207	9.06273	10.4814	8.3564	10.0845	5.41617	9.35395	9.43514	8.35974	17.1578	9.74342	8.3548	16.249	hypothetical protein
AP53_1208	7.08438	7.05876	4.64794	8.24678	8.92049	5.63635	5.27919	10.0746	8.27096	3.9923	3.02058	6.44151	FIG01114174: hypothetical protein
AP53_1209	7.22854	4.04345	8.43114	7.34841	8.55112	4.82804	4.54256	6.94442	10.8773	6.95786	7.00119	9.65926	DNA replication protein dnaD
AP53_121	76.6995	75.8863	89.5963	60.6219	56.7457	63.0831	72.3579	61.5883	75.6017	51.5183	44.2987	50.2437	V-type ATP synthase subunit K (EC 3.6.3.14)
AP53_1210	3.15655	4.20649	5.84741	4.91446	3.55837	4.72726	3.32078	3.54885	4.94256	4.43168	0.950022	0.97246	Phage protein
AP53_1211	2.98872	3.62226	3.77645	3.41807	3.42677	4.05113	3.04569	2.87125	3.56685	4.05101	3.77573	4.44464	Phage excisionase
AP53_1212	13.4578	14.285	18.0844	13.5898	18.8829	12.3841	25.4293	14.3882	28.6222	21.6716	17.145	21.7959	Cro-like phage transcriptional repressor protein
AP53_1213	135.633	110.91	131.756	206.893	209.507	183.908	153.096	112.821	195.46	181.795	138.216	127.523	Phage CI-like repressor
AP53_1214	163.499	142.629	141.366	257.828	261.721	239.301	177.784	115.556	216.941	224.364	166.149	198.419	Phage protein
AP53_1215	68.7403	59.6294	70.6127	97.4336	114.741	90.7734	75.1141	54.409	87.4996	93.7516	63.0755	66.9917	Phage integrase
AP53_1216	2397.52	3072.15	2037.15	1552.19	1323.71	1323.09	2556.91	2614.03	2456.25	1530.32	1621.71	2524.2	DNA-binding protein HBsu
AP53_1217	330.621	295.177	320.382	384.757	351.536	337.764	315.862	318.737	277.556	345.138	373.042	303.308	YfaA
AP53_1218	442.786	449.263	491.234	476.683	474.092	461.996	461.149	489.219	431.62	528.147	659.024	660.142	FIG006988: Lipase/Acylhydrolase with GDSL-like motif
AP53_1219	419.584	408.499	434.292	414.07	380.107	409.32	416.126	451.623	375.496	460.327	487.803	444.976	Hypothetical protein DUF194, DegV family
AP53_122	88.3186	65.3864	96.5222	57.7274	54.7413	57.3029	65.9492	69.0712	79.4012	46.8743	50.6451	51.9443	V-type ATP synthase subunit E (EC 3.6.3.14)
AP53_1220	411.168	429.342	433.585	431.108	413.428	453.877	392.261	453.796	415.331	476.79	563.3	497.381	FIG01115348: hypothetical protein
AP53_1221	352.179	348.521	349.669	346.343	333.747	377.936	323.384	378.695	315.58	377.33	392.711	383.666	DNA repair protein RecN
AP53_1222	281.424	206.722	191.661	254.884	211.971	208.617	180.972	181.388	199.601	188.31	160.822	204.303	Arginine pathway regulatory protein ArgR, repressor of arg regulon
AP53_1223	447.012	377.607	309.833	442.632	387.313	453.706	322.949	341.033	380.361	395.886	277.434	411.926	RNA binding methyltransferase FtsJ like
AP53_1224	318.621	297.249	268.738	343.845	299.232	349.87	260.585	281.652	265.869	308.567	318.391	366.313	Octaprenyl diphosphate synthase (EC 2.5.1.90) / Dimethylallyltransferase (EC 2.5.1.1) / (2E,6E)-farnesyl diphosphate synthase (EC 2.5.1.10) / Geranylgeranyl diphosphate synthase (EC 2.5.1.29)
AP53_1225	227.045	225.989	147.072	249.917	215.669	233.556	159.256	150.615	207.429	200.985	161.161	212.699	Exodeoxyribonuclease VII small subunit (EC 3.1.11.6)
AP53_1226	269.414	274.773	283.259	317.08	317.318	346.652	264.137	297.485	288.651	355.739	385.648	387.383	Exodeoxyribonuclease VII large subunit (EC 3.1.11.6)
AP53_1227	180.922	170.055	169.026	178.185	181.318	188.002	176.047	185.177	186.976	193.203	199.231	185.743	Methylenetetrahydrofolate dehydrogenase (NADP+) (EC 1.5.1.5) / Methenyltetrahydrofolate cyclohydrolase (EC 3.5.4.9)
AP53_1228	1207.35	1010.03	968.108	1437.77	1061.79	1355.09	871.963	955.691	958.91	1131.9	1574.04	1779.11	putative phosphomannomutase
AP53_1229	108.606	99.6352	101.016	118.457	115.401	110.221	106.381	100.852	103.359	109.009	93.6573	86.0772	Deoxyribodipyrimidine photolyase (EC 4.1.99.3)
AP53_123	74.6386	73.7069	89.0925	59.0687	49.4341	60.4004	64.9673	59.7975	71.6332	47.4718	51.3544	43.8162	V-type ATP synthase subunit C (EC 3.6.3.14)
AP53_1230	191.759	183.626	175.597	248.732	271.115	279.184	190.18	171.276	218.951	295.624	133.83	158.073	Glutamate transport ATP-binding protein
AP53_1231	129.7	122.745	117.152	144.439	157.108	142.146	128.084	108.504	134.239	153.34	74.2483	67.1379	ABC transporter membrane-spanning permease - glutamine transport
AP53_1232	247.884	286.582	154.393	197.855	184.474	204.117	240.237	232.683	345.608	199.591	258.044	727.947	FIG01114188: hypothetical protein
AP53_1233	4525.93	3930.98	4132.48	7123.49	6810.15	7163.46	4132.73	4196.88	4921.65	6001.68	4111.1	2909.25	ATP-dependent Clp protease, ATP-binding subunit ClpE
AP53_1234	400.728	419.133	420.975	619.305	679.274	629.566	552.022	432.095	539.876	698.962	524.299	462.375	Mutator mutT protein (7,8-dihydro-8-oxoguanine-triphosphatase) (EC 3.6.1.-)
AP53_1235	961.547	793.166	715.506	1337.78	1197.69	1154.95	974.873	820.827	1007.94	1161.26	946.309	1412	FIG01114027: hypothetical protein
AP53_1236	263.558	346.806	343.6	165.107	170.052	186.986	343.797	386.749	242.081	204.534	201.488	184.686	Isoleucyl-tRNA synthetase (EC 6.1.1.5)
AP53_1237	789.467	968.932	916.498	510.571	509.053	526.955	848.718	984.164	763.197	603.251	819.73	694.595	Cell division initiation protein DivIVA
AP53_1238	545.779	561.944	589.698	427.229	419.703	405.289	506.202	582.932	520.629	434.697	599.128	787.989	FIG001583: hypothetical protein, contains S4-like RNA binding domain
AP53_1239	426.219	351.657	368.582	294.341	249.369	274.341	337.62	325.05	288.793	239.638	403.532	482.34	Cell division protein YlmG/Ycf19 (putative), YggT family
AP53_124	77.8951	65.5391	82.729	73.5638	46.9469	61.9736	68.0867	58.8995	73.5574	48.4475	51.9286	40.5707	V-type ATP synthase subunit F (EC 3.6.3.14)
AP53_1240	1011.49	1084.69	1106.72	793.433	678.827	743.265	1080.93	1211.09	961.589	806.645	1363.43	1522.09	FIG001960: FtsZ-interacting protein related to cell division
AP53_1241	747.157	829.044	890.365	624.961	560.411	623.39	763.738	939.822	770.058	669.411	1337.55	1579.81	Hypothetical protein YggS, proline synthase co-transcribed bacterial homolog PROSC
AP53_1242	963.643	1047.03	1070.69	588.465	470.782	557.704	943.415	1130.07	720.315	641.367	1195.21	1397.42	Cell division protein FtsZ (EC 3.4.24.-)
AP53_1243	637.215	662.642	584.545	392.646	319.273	402.476	539.278	634.663	500.724	428.19	709.837	982.834	Cell division protein FtsA
AP53_1244	568.813	536.888	525.903	533.86	512.488	507.599	530.869	555.57	532.405	560.003	399.801	378.179	Cell division protein FtsQ
AP53_1245	529.43	508.842	510.25	508.015	463.85	503.267	474.425	521.033	439.04	512.589	438.035	469.814	UDP-N-acetylglucosamine--N-acetylmuramyl-(pentapeptide) pyrophosphoryl-undecaprenol N-acetylglucosamine transferase (EC 2.4.1.227)
AP53_1246	352.25	350.775	368.575	328.687	323.305	348.813	360.838	385.657	302.451	356.607	347.124	354.302	UDP-N-acetylmuramoylalanine--D-glutamate ligase (EC 6.3.2.9)
AP53_1247	282.047	323.588	338.622	275.073	291.128	310.1	314.3	343.14	282.63	324.92	303.389	404.582	FIG01114439: hypothetical protein
AP53_1248	804.273	1134.16	1093.08	621.331	552.653	630.425	1003.05	1294.5	775.685	802.932	1385.11	1210.37	GTP-binding protein TypA/BipA
AP53_1249	278.15	204.295	127.354	278.264	240.2	222.354	155.939	128.028	207.932	190.644	142.269	337.174	Rhodanese-like domain protein
AP53_125	72.1022	73.2077	91.4298	66.8195	54.4848	70.3803	56.265	49.2169	70.4555	53.5067	45.9844	59.2347	hypothetical protein
AP53_1250	370.2	384.004	321.651	347.434	386.188	405.148	358.3	350.125	415.853	433.913	487.027	691.131	Glucokinase (EC 2.7.1.2)
AP53_1251	87.0181	72.6582	69.5311	88.1231	109.311	87.2806	73.831	48.9979	92.5009	89.7025	59.1901	58.5192	FIG01114576: hypothetical protein
AP53_1252	6786.59	7279.99	5918.81	8148.81	8179.39	7341.52	7295.36	6308.49	7636.51	8925.68	9350.81	10296.8	Non-specific DNA-binding protein Dps / Iron-binding ferritin-like antioxidant protein / Ferroxidase (EC 1.16.3.1)
AP53_1253	27.4859	25.3731	28.1156	34.0172	32.8858	35.7598	23.2638	26.996	26.8549	31.8148	24.5187	23.6554	Late competence protein ComC, processing protease
AP53_1254	374.783	380.538	355.7	391.263	380.332	382.137	332.369	348.378	334.932	391.692	404.51	387.714	Ribosomal RNA large subunit methyltransferase N (EC 2.1.1.-)
AP53_1255	461.875	353.826	345.171	437.337	392.539	398.044	319.276	339.002	399.781	339.186	285.686	391.659	Hypothetical DUF1027 domain protein
AP53_1256	192.828	189.082	224.321	221.751	214.255	233.556	202.721	199.597	216.927	201.952	279.291	316.536	FIG01114963: hypothetical protein
AP53_1257	166.537	142.979	145.961	167.459	166.792	167.729	135.445	126.405	153.417	158.903	126.776	127.551	LacI family regulatory protein
AP53_1258	355.545	321.02	285.744	327.838	317.293	335.286	284.481	302.38	325.551	305.1	321.574	358.154	Lon-like protease with PDZ domain
AP53_1259	360.877	380.16	383.908	370.24	398.708	352.178	381.164	437.086	430.057	336.084	459.718	364.696	Phosphopantetheine adenylyltransferase (EC 2.7.7.3)
AP53_126	87.1771	88.011	94.845	69.426	62.9521	81.6891	78.6795	69.7412	86.7172	67.0512	67.4248	79.066	V-type ATP synthase subunit A (EC 3.6.3.14)
AP53_1260	390.071	422.365	444.586	427.248	429.73	485.933	389.539	455.235	450.269	460.952	562.387	671.89	16S rRNA (guanine(966)-N(2))-methyltransferase (EC 2.1.1.171) ## SSU rRNA m(2)G966
AP53_1261	49.3178	61.7644	51.8891	46.129	47.2205	52.0767	57.8956	55.7905	61.5412	49.5295	68.8072	75.4112	Aspartate--ammonia ligase (EC 6.3.1.1)
AP53_1262	2760.37	2581.7	2025.03	1505.22	700.455	1187.56	1661.7	1732.12	1795.08	800.197	1976.2	2551.94	Carbamate kinase (EC 2.7.2.2)
AP53_1263	1405.85	1314.03	1127.36	1176.81	550.63	918.342	949.326	905.352	839.91	744.422	2099.62	2571.35	Acetylornithine deacetylase/Succinyl-diaminopimelate desuccinylase and related deacylases
AP53_1264	1758.14	1649.36	1318.3	1007.94	527.556	888.099	1121.32	1177.18	1105.76	573.217	1230.23	1666.76	Arginine/ornithine antiporter ArcD
AP53_1265	6886.39	7650.5	5836.51	3307.29	1751.54	2883.7	4875.49	4862.62	4766.84	1763.91	3568.12	3240.1	Ornithine carbamoyltransferase (EC 2.1.3.3)
AP53_1266	2724.94	3093.66	2041.54	1685.93	914.928	1501.45	1842.99	2079.79	1604.49	827.507	1732.25	1648.35	Acetyltransferase (EC 2.3.1.-)
AP53_1267	4658.3	4679.08	3206.76	1840.38	984.011	1467.9	2590.13	2645.64	2726.79	855.193	1577.52	1617.07	Arginine deiminase (EC 3.5.3.6)
AP53_1268	49.8013	44.6798	40.393	42.4308	34.1656	38.7344	40.8846	39.2562	33.8198	43.0908	66.8586	53.2982	Transcriptional regulator ArcR essential for anaerobic expression of the ADI pathway, Crp/Fnr family
AP53_1269	179.895	155.436	150.676	166.49	119.761	151.646	151.559	147.415	137.602	158.482	171.236	153.911	Arginine pathway regulatory protein ArgR, repressor of arg regulon
AP53_127	110.389	127.239	136.656	89.2644	73.0602	96.442	104.957	102.389	114.88	74.8616	81.7797	83.4131	V-type ATP synthase subunit B (EC 3.6.3.14)
AP53_1270	349.265	330.883	273.611	351.584	244.051	325.741	293.89	294.599	262.508	278.137	381.832	559.114	Putative uncharacterized protein gbs2121
AP53_1271	196.697	188.518	213.873	230.733	231.178	280.573	203.337	215.314	184.625	261.84	188.702	142.078	Hypothetical protein SpyM3_1200
AP53_1272	163.839	160.006	196.01	191.914	187	211.641	175.528	193.409	150.122	213.6	162.709	113.7	Two-component sensor kinase yesM (EC 2.7.3.-), associated with MetSO reductase
AP53_1273	121.134	124.477	143.352	137.819	130.819	148.399	126.059	123.504	108.72	149.952	115.974	85.0279	Two-component response regulator yesN, associated with MetSO reductase
AP53_1274	89.1955	71.6598	93.0091	116.979	96.949	125.348	92.6648	90.8054	80.0299	122.018	70.2879	63.7238	Peptide methionine sulfoxide reductase MsrA (EC 1.8.4.11) / Peptide methionine sulfoxide reductase MsrB (EC 1.8.4.12)
AP53_1275	70.6777	57.7471	75.1659	78.3715	79.3053	92.7356	67.5381	74.048	63.9707	80.1396	64.1874	55.2681	Thiol:disulfide oxidoreductase associated with MetSO reductase
AP53_1276	45.2713	41.7553	48.823	51.997	50.554	58.2007	46.9781	44.1648	42.0562	55.8031	34.6284	32.4782	Cytochrome c-type biogenesis protein CcdA homolog, associated with MetSO reductase
AP53_1277	1036.98	947.051	1160.18	1299.45	1214.96	1535.9	1061.42	1123.49	907.234	1525.78	1065.27	769.198	Magnesium and cobalt transport protein CorA
AP53_1278	648.924	634.981	632.839	600.983	556.957	780.697	627.316	629.733	543.274	758.636	535.266	588.92	Oxidoreductase, Gfo/Idh/MocA family
AP53_1279	83.6399	85.9311	108.355	87.8933	90.5321	81.5158	95.2081	96.1113	84.1777	94.5471	115.764	94.1491	FIG01114815: hypothetical protein
AP53_128	93.3087	102.948	102.633	69.4112	64.7159	85.5431	81.9158	81.1383	99.0853	61.1756	81.0715	74.6204	V-type ATP synthase subunit D (EC 3.6.3.14)
AP53_1280	747.792	922.424	888.419	832.654	901.541	967.895	920.085	939.864	787.769	1003.98	789.732	701.296	Valyl-tRNA synthetase (EC 6.1.1.9)
AP53_1281	468.2	456.481	476.556	582.741	624.395	591.637	552.293	467.31	521.512	607.599	466.616	360.472	hypothetical protein
AP53_1282	421.521	286.437	175.266	317.284	283.28	289.333	223.959	194.842	304.992	239.303	112.013	334.443	hypothetical protein
AP53_1283	281.872	278.255	253.594	248.015	262.146	283.793	227.605	246.699	283.102	266.438	203.18	249.696	FIG01114159: hypothetical protein
AP53_1284	176.609	142.333	104.497	121.68	125.783	113.142	101.919	109.829	144.966	120.25	89.1605	131.461	Aldose 1-epimerase (EC 5.1.3.3)
AP53_1285	365.911	301.037	348.637	332.55	288.637	351.548	318.455	323.155	260.367	307.386	216.206	150.851	2-keto-3-deoxy-D-arabino-heptulosonate-7-phosphate synthase I beta (EC 2.5.1.54)
AP53_1286	707.963	618.698	777.4	790.207	646.877	883.314	671.504	727.78	516.198	762.637	525.944	376.632	3-dehydroquinate synthase (EC 4.2.3.4)
AP53_1287	412.405	408.96	456.432	538.696	452.718	511.651	441.899	478.731	386.923	474.283	639.253	664.006	Uncharacterized conserved protein, contains double-stranded beta-helix domain
AP53_1288	603.826	593.665	628.161	681.897	587.516	657.184	599.725	651.601	566.348	616.315	590.23	525.381	hypothetical protein
AP53_1289	252.764	280.064	275.141	229.866	215.231	254.637	289.915	293.621	235.525	242.709	314.608	310.554	SAM-dependent methyltransferase HI0095 (UbiE paralog)
AP53_129	334.562	311.29	343.235	434.328	373.718	424.972	311.56	336.912	303.336	396.331	343.521	267.378	putative toxic anion resistance protein
AP53_1290	102.548	113.094	116.722	115.893	102.345	131.228	110.755	115.378	105.412	134.663	138.978	134.578	Shikimate/quinate 5-dehydrogenase I beta (EC 1.1.1.282)
AP53_1291	69.8307	61.9759	72.3726	110.81	83.1697	106.725	67.1185	65.0592	69.1155	101.43	126.715	105.128	Beta-galactosidase (EC 3.2.1.23)
AP53_1292	56.5838	42.4426	55.6626	79.6794	59.9974	69.0539	54.0397	50.5145	49.8839	65.4994	79.963	57.288	DNA-binding response regulator, AraC family
AP53_1293	57.3604	48.9351	54.9326	80.1338	62.2455	77.669	55.6931	50.9209	52.0315	68.9061	81.0278	65.3606	Two-component sensor kinase YesM (EC 2.7.3.-)
AP53_1294	44.8517	30.843	44.7191	59.6656	46.2073	54.4103	38.1042	36.1008	42.8759	51.779	57.249	39.6975	Integral membrane protein
AP53_1295	118.059	92.345	113.45	229.365	146.117	204.844	111.619	105.156	103.128	159.652	220.697	158.32	Multiple sugar ABC transporter, substrate-binding protein
AP53_1296	63.2608	54.58	62.4764	98.8265	78.6473	98.4082	56.1747	54.9817	49.951	80.6213	91.3066	75.1217	Multiple sugar ABC transporter, membrane-spanning permease protein MsmG
AP53_1297	73.7211	52.0142	69.7154	92.5945	74.4676	96.6181	68.746	59.9897	68.1258	82.4004	92.7185	83.3698	Multiple sugar ABC transporter, membrane-spanning permease protein MsmF
AP53_1298	153.272	111.61	129.972	202.322	148.624	227.07	122.106	117.309	125.394	166.984	120.215	118.321	N-acetylmannosamine kinase (EC 2.7.1.60)
AP53_1299	127.756	110.258	118.267	170.927	137.421	180.501	92.3214	81.2649	106.211	151.455	90.9858	96.566	FIG01114249: hypothetical protein
AP53_13	710.635	586.125	556.995	860.689	892.789	677.772	522.202	528.884	775.676	644.861	555.603	557.067	Hypoxanthine-guanine phosphoribosyltransferase (EC 2.4.2.8)
AP53_130	219.359	192.857	225.195	245.826	228.033	230.946	198.645	217.561	187.871	225.751	210.142	169.697	FIG013576: hypothetical protein
AP53_1300	465.822	358.46	451.51	824.807	533.395	925.2	407.957	451.101	362.067	659.016	674.733	735.502	Beta-glucosidase (EC 3.2.1.21)
AP53_1301	326.883	218.464	251.398	477.927	309.227	449.492	246.533	262.031	206.072	303.068	291.97	263.9	Hyaluronoglucosaminidase (EC 3.2.1.35)
AP53_1302	253.466	196.667	231.027	336.259	237.981	356.597	229.165	248.336	176.064	268.166	223.271	200.57	Transcriptional repressor of arabinoside utilization operon, GntR family
AP53_1303	390.822	283.431	348.032	575.459	389.06	556.419	371.315	377.704	322.191	358.026	248.191	197.461	hypothetical protein
AP53_1304	616.511	400.826	530.26	1159.22	710.661	1098.83	507.118	537.857	517.949	688.84	541.932	491.899	Alpha-mannosidase (EC 3.2.1.24)
AP53_1305	156.865	151.654	163.357	207.063	217.54	177.305	166.96	142.316	170.597	177.665	170.406	133.524	Putative two-component responsible histidine kinase
AP53_1306	69.0727	71.227	64.3333	60.9319	53.0522	62.1277	61.7385	64.9863	59.3039	58.8839	78.4048	88.6157	RNA methyltransferase, TrmA family
AP53_1307	20.0047	13.5389	16.8393	20.5351	20.8656	21.0208	14.2798	13.6552	19.3012	12.6121	15.7714	5.93041	Paratox
AP53_1308	148.235	148.363	123.109	175.489	144.6	146.888	121.896	122.552	155.183	186.126	312.743	337.066	Streptococcal extracellular nuclease 3; Mitogenic factor 3
AP53_1309	59.7836	62.2528	66.4655	93.9773	92.3439	77.0626	59.6366	52.8935	77.5274	79.0816	206.899	279.009	FIG01117556: hypothetical protein
AP53_131	1127.71	1234.96	1223.6	1159.56	1146.72	1266.97	1187.16	1263.87	1136.99	1129.7	1083.82	1035.04	Adenylosuccinate synthetase (EC 6.3.4.4)
AP53_1310	283.501	281.408	313.824	367.428	365.075	329.853	329.684	300.948	390.094	372.501	483.1	578.794	Phage protein
AP53_1311	242.939	235.964	263.877	260.782	237.783	240.858	288.696	287.115	292.891	280.835	459.991	613.95	Phage protein
AP53_1312	55.2123	69.8861	84.3219	58.3202	81.9827	75.8244	98.9651	65.7583	101.865	90.8591	51.2334	48.7439	Phage lysin
AP53_1313	12.0423	15.9189	31.5035	6.01375	7.7038	8.43599	23.1312	16.8537	9.12526	8.43575	13.3045	16.1309	Phage holin
AP53_1314	17.4591	20.8752	26.2025	8.10278	12.1449	7.72661	22.0675	17.057	17.0456	14.8451	12.1897	15.0493	Phage protein
AP53_1315	11.5921	12.4767	19.6166	4.70211	5.8926	5.34279	17.5973	12.4421	11.0883	7.63234	8.18074	10.3279	FIG01116522: hypothetical protein
AP53_1316	12.9214	14.3738	22.0223	7.13166	9.60503	8.94066	19.4382	13.3926	10.7181	11.2119	12.1424	9.96887	Phage hyaluronidase
AP53_1317	15.7403	15.1598	18.6958	8.77727	11.6281	9.44176	17.1085	13.679	12.6936	10.1765	11.0895	10.7931	Hyaluronate lyase (phage associated)
AP53_1318	15.6983	22.6556	31.1201	8.66503	13.1018	11.8363	28.3304	23.9152	14.3238	13.6037	17.3821	19.3667	Phage endopeptidase
AP53_1319	13.0535	15.3378	22.0583	8.2159	10.154	8.96746	22.1991	14.5984	11.9444	9.35042	13.4726	13.2862	Phage-related protein
AP53_132	1342.32	1299.22	1315.12	1409.12	1445.14	1446.5	1324.76	1304.5	1276.64	1352.24	1001.6	991.592	Nucleoside-binding protein
AP53_1320	10.6543	13.8092	24.1665	5.55948	7.36905	7.65082	19.5092	14.8344	9.67405	9.57167	13.0952	14.9206	Phage tail length tape-measure protein
AP53_1321	6.34947	7.61794	15.4951	4.36278	4.7238	5.94868	12.7354	7.4531	7.23282	5.4764	8.60243	8.59841	Phage protein
AP53_1322	7.30424	9.19304	10.2094	3.50226	4.68157	4.80062	9.93944	6.82847	6.45135	5.68478	5.68703	4.71252	Phage protein
AP53_1323	7.62491	5.83324	5.00257	4.06702	4.51817	2.26003	8.12446	4.08216	5.02702	3.21153	3.95225	5.08963	Phage major tail shaft protein
AP53_1324	10.4734	14.489	18.7403	5.98193	8.42154	9.22794	17.7428	16.7798	13.9456	10.6049	20.0766	23.8752	Phage minor capsid protein
AP53_1325	7.25554	12.9062	8.50495	4.26746	6.13226	4.15622	11.7118	7.79212	6.23449	5.54147	7.25955	11.9909	Phage minor capsid protein #Fam0017
AP53_1326	14.3124	19.9714	38.9212	6.55754	11.1609	7.92136	25.2545	20.6719	10.4616	10.2315	19.4569	25.7103	Phage minor capsid protein
AP53_1327	13.5826	14.6975	25.4299	8.15934	7.69175	7.51176	21.9903	14.3595	10.5589	9.09292	13.7013	12.1453	Phage protein
AP53_1328	14.717	18.2042	29.8243	8.30878	7.27315	8.99133	21.9869	19.1129	13.1154	12.5472	15.3187	19.1405	Phage major capsid protein
AP53_1329	16.219	19.2711	23.9609	10.2566	10.7843	6.40684	23.4053	18.8131	15.0161	11.4598	14.411	19.6025	Phage protein
AP53_133	1247.08	1314.56	1365.65	1647.62	1895.44	1784.49	1424.5	1254.42	1347.88	1936.68	1292.45	904.499	Transcription antitermination protein NusG
AP53_1330	14.8752	12.5354	10.1837	17.308	16.9707	17.9065	15.3037	9.00598	19.9339	11.3199	6.83873	15.1296	Phage protein
AP53_1331	115.879	124.873	109.517	157.471	185.114	158.115	130.868	123.663	166.377	148.71	249.297	321.031	hypothetical protein, phage associated
AP53_1332	28.4104	27.1451	27.3906	28.4166	31.9308	28.4336	29.2582	23.7007	30.3783	31.1915	33.9057	44.0289	Phage minor capsid protein
AP53_1333	6.84753	9.54367	11.759	4.69648	6.46986	5.92323	12.4867	9.22275	7.30766	7.34899	9.01351	8.4241	Phage minor capsid protein #Fam0015
AP53_1334	6.52543	8.71493	13.4232	4.5252	5.6709	5.84911	10.7413	8.40278	8.54324	7.79859	5.63742	9.55129	Phage terminase large subunit
AP53_1335	5.35784	5.92319	13.8707	6.6007	6.40403	5.29959	12.2517	9.39025	6.49192	7.48834	7.53246	9.85915	Phage protein
AP53_1338	8.33636	7.7941	10.4178	5.60362	4.91565	5.43228	10.5948	9.64657	12.3465	8.21135	7.4473	12.6129	FIG01114733: hypothetical protein
AP53_1339	26.5875	24.8383	19.0621	14.9124	10.1016	7.41449	18.8542	16.4647	28.0326	11.7756	7.94701	22.9686	hypothetical protein
AP53_134	418.919	414.604	471.12	466.033	456.782	438.055	467.664	461.58	524.814	441.122	520.686	504.349	Nicotine adenine dinucleotide glycohydrolase (NADGH) (EC 3.2.2.5)
AP53_1340	17.484	15.4851	20.2984	17.245	22.168	16.9443	18.5102	14.4394	20.8661	14.8831	13.0074	11.4305	conserved hypothetical protein - phage associated
AP53_1341	22.5332	20.8752	22.6945	22.7841	24.5311	16.495	22.5929	17.4295	20.5618	20.0539	7.16493	5.42918	Phage protein
AP53_1342	27.8714	29.2322	29.9466	25.2429	31.5595	32.1371	28.8966	19.8522	22.9193	23.4594	13.7781	9.87246	Phage protein
AP53_1343	26.6673	16.6899	28.4907	22.9272	25.1338	23.8832	26.6632	20.292	23.8863	20.8682	12.4264	13.4831	Phage protein
AP53_1344	26.9488	19.0992	23.6886	24.2372	29.313	21.2324	23.3964	15.7163	16.4949	25.8112	10.7093	6.39466	FIG01115146: hypothetical protein
AP53_1345	20.3155	17.8982	25.261	17.7811	20.9638	21.089	23.5567	20.867	27.3776	23.7052	15.839	11.3154	FIG01114622: hypothetical protein
AP53_1346	19.6788	15.4797	22.9815	18.085	18.5662	19.101	25.1777	18.5372	22.7451	17.5348	20.4728	8.76045	Phage Holliday junction resolvase
AP53_1347	16.9439	19.7949	27.5521	17.0468	21.8707	21.2852	26.3216	17.5978	20.7851	21.4136	8.84903	11.8887	Single-stranded DNA-binding protein
AP53_1348	21.5404	23.8264	30.5473	22.9463	23.5327	27.2737	27.1702	25.9843	30.2496	26.3774	15.1835	16.1673	Single-stranded DNA-binding protein
AP53_1349	9.58151	8.99939	12.6664	10.4089	11.5949	7.73686	12.0011	7.80935	14.8261	10.8085	5.7316	5.49248	hypothetical protein (phage associated)
AP53_135	424.207	357.964	448.223	514.371	525.948	458.57	423.355	381.022	469.213	425.308	450.257	370.537	Streptococcal NAD glycohydrolase inhibitor
AP53_1350	13.5437	16.1936	14.9281	16.3302	15.9724	13.7925	12.4837	14.422	12.1437	13.1456	8.31548	8.74832	FIG01116817: hypothetical protein
AP53_1351	13.1737	15.3853	16.8188	13.6119	17.4955	12.8416	22.042	14.9062	16.9597	20.7726	11.9422	9.11639	hypothetical phage protein
AP53_1352	15.5163	19.5287	22.6587	17.6636	25.0871	22.6986	21.002	20.4995	24.1925	31.8567	7.68278	8.73804	hypothetical phage protein
AP53_1353	20.4219	19.8183	25.5815	21.2081	23.0177	26.8807	24.2114	17.8841	24.5942	29.7574	17.4522	11.7043	DNA replication protein DnaC
AP53_1354	12.0107	10.6101	12.6675	9.39681	11.9597	11.3226	13.7799	8.66254	11.493	12.4762	4.94709	4.11445	putative phage replication protein
AP53_1355	15.0158	14.174	20.0316	14.7196	18.4464	23.495	18.2476	17.4246	20.3358	22.6979	11.5242	6.99043	hypothetical protein, phage associated
AP53_1356	15.6236	12.5917	20.3209	16.1215	17.3747	18.7543	17.1574	13.4711	17.8564	15.9189	9.81689	7.41693	phage protein
AP53_1357	17.0825	16.1249	20.4659	20.4769	30.9304	20.3863	30.6534	13.6884	27.054	16.8404	9.18354	9.07629	conserved hypothetical protein - phage associated
AP53_1358	8551.49	8031.45	6396.55	10943.9	10759.6	7586.23	7707.94	6362.95	10068.3	7381.77	10726.2	9162.7	hypothetical protein - phage associated
AP53_1359	1500.03	1268.94	1515.55	2240.37	2387	2338.69	1792.75	1281.67	2536.05	2014.94	932.932	636.588	Phage antirepressor protein
AP53_136	652.727	606.775	614.373	698.506	653.032	635.815	620.144	623.842	702.355	613.72	711.801	734.31	Thiol-activated cytolysin
AP53_1360	586.307	527.523	579.127	846.141	1009.64	620.495	658.263	433.638	954.981	582.81	251.091	119.17	FIG01117062: hypothetical protein
AP53_1361	481.59	437.721	431.045	782.382	934.132	821.585	441.09	377.192	840.797	650.115	751.595	1105.01	putative cI-like repressor - phage associated
AP53_1362	592.021	487.931	493.176	889.796	994.199	827.031	590.536	433.654	878.249	656.042	567.562	763.147	Phage protein
AP53_1363	659.324	517.111	571.981	1145.86	1229.77	1047.73	628.691	510.648	1094.18	893.892	706.443	818.528	Chromosome segregation ATPase
AP53_1364	359.415	306.578	368.796	505.629	571.887	498.002	397.996	314.596	579.08	474.732	399.172	490.32	Phage integrase: site-specific recombinase
AP53_1365	684.949	672.089	757.565	1019.97	1068.04	945.542	840.002	703.654	989.186	1000.89	803.393	429.264	Regulatory protein recX
AP53_1366	706.12	651.192	562.055	852.656	823.173	762.982	633.77	580.709	681.559	738.879	675.601	753.43	Cysteinyl-tRNA synthetase related protein
AP53_1367	1328.61	1110.03	1172.72	1205.47	856.046	976.167	1203.22	1159.49	1158.86	898.364	1762.86	2579.95	Ribosomal subunit interface protein
AP53_1368	18.0979	16.6428	19.7328	11.4376	16.6649	14.77	14.4108	16.2119	18.8891	13.2019	15.3886	10.5919	Competence protein F homolog, phosphoribosyltransferase domain; protein YhgH required for utilization of DNA as sole source of carbon and energy
AP53_1369	26.6966	27.339	30.1432	23.5148	25.5712	25.1978	26.802	29.4059	25.9076	26.5647	20.4333	15.0959	ComF operon protein A, DNA transporter ATPase
AP53_137	71.5618	47.383	54.5034	85.7817	97.4667	62.8758	54.3614	33.3441	84.7829	73.518	47.7578	55.1323	FIG01114743: hypothetical protein
AP53_1370	182.175	172.632	142.897	141.117	140.752	126.925	146.591	159.845	120.084	118.587	97.1453	82.3902	FIG000605: protein co-occurring with transport systems (COG1739)
AP53_1371	1926.01	2222.13	2064.35	1898.15	1836.62	1925.51	1982.87	2296.53	1851.27	1766.89	1094.49	853.312	Cysteine synthase (EC 2.5.1.47)
AP53_1372	501.691	500.331	572.941	597.705	494.035	495.462	543.882	629.651	484.363	457.941	841.759	690.812	General stress protein 13
AP53_1373	485.851	577.296	544.52	460.38	401.01	468.231	521.961	616.369	448.279	456.725	731.915	835.703	Streptococcal lipoprotein rotamase A; Peptidyl-prolyl cis-trans isomerase (EC 5.2.1.8)
AP53_1374	243.906	238.663	248.822	267.994	273.593	293.775	246.666	279.295	276.142	291.969	346.619	425.898	Two component transcriptional regulator VraR
AP53_1375	134.881	120.756	123.191	154.622	161.449	144.139	131.003	133.8	138.463	141.292	153.73	134.563	Sensor histidine kinase VraS
AP53_1376	95.0871	89.2549	92.9889	111.019	122.835	96.9038	97.0822	94.502	112.829	94.3635	98.4239	122.325	Transporter associated with VraSR
AP53_1377	1424.43	1411.3	1367.64	1754.48	1540.9	1680.93	1416.17	1486.59	1205.37	1550.78	1526.35	1480.61	Serine/threonine protein kinase PrkC, regulator of stationary phase
AP53_1378	1132.15	1132.43	1094.9	1235.85	1199.35	1277.08	1186.41	1289.31	1087.52	1205.4	1316.34	1457.11	Protein serine/threonine phosphatase PrpC, regulation of stationary phase
AP53_1379	530.993	529.359	586.078	648.162	642.308	671.001	680.189	641.946	541.672	629.487	685.669	711.069	16S rRNA (cytosine(967)-C(5))-methyltransferase (EC 2.1.1.176)
AP53_138	1380.63	1648.39	813.285	1146.54	1071.58	849.831	1555.48	1106.32	1560.13	840.975	740.474	1269.37	FIG01114903: hypothetical protein
AP53_1380	299.647	291.22	288.947	370.4	327.937	341.469	365.635	333.569	300.236	356.548	532.818	596.033	Methionyl-tRNA formyltransferase (EC 2.1.2.9)
AP53_1381	185.236	163.808	164.834	226.17	249.586	227.007	201.705	157.618	226.872	232.599	144.648	135.45	Helicase PriA essential for oriC/DnaA-independent DNA replication
AP53_1382	698.731	601.226	564.238	793.501	773.217	640.612	605.598	549.921	724.855	680.543	516.649	454.012	DNA-directed RNA polymerase omega subunit (EC 2.7.7.6)
AP53_1383	586.846	668.409	703.702	677.583	787.856	758.216	707.013	773.287	830.991	831.983	826.193	776.503	Guanylate kinase (EC 2.7.4.8)
AP53_1384	933.77	1061.86	1042.41	933.986	962.58	1079.98	986.036	1082.67	944.653	1129.61	1010.85	1134.23	Hydrolase (HAD superfamily)
AP53_1385	87.6307	75.498	89.3718	106.151	112.835	106.049	87.6628	78.897	78.1066	105.801	59.952	39.4556	Transcriptional regulators, LysR family
AP53_1386	151.867	153.525	179.973	154.315	173.178	164.91	175.253	172.681	142.345	172.537	114.679	67.3469	3-ketoacyl-CoA thiolase (EC 2.3.1.16) @ Acetyl-CoA acetyltransferase (EC 2.3.1.9)
AP53_1387	179.897	171.331	207.026	192.054	217.569	218.72	204.429	184.902	189.973	229.772	117.35	87.8918	Butyrate-acetoacetate CoA-transferase subunit A (EC 2.8.3.9)
AP53_1388	177.496	161.026	187.312	181.125	194.546	202.083	183.932	163.593	159.084	191.669	106.112	91.6263	Butyrate-acetoacetate CoA-transferase subunit B (EC 2.8.3.9)
AP53_139	105.524	107.244	95.8876	129.644	157.831	155.605	109.358	84.1824	109.729	161.456	86.5922	81.0411	Cystathionine beta-lyase (EC 4.4.1.8)
AP53_1391	167.315	150.601	158.169	173.355	201.966	198.818	162.549	144.668	179.918	180.288	113.248	104.833	D-beta-hydroxybutyrate permease
AP53_1392	259.487	292.48	312.812	264.007	264.574	293.546	315.374	336.778	277.087	298.771	280.97	235.678	S-ribosylhomocysteine lyase (EC 4.4.1.21) / Autoinducer-2 production protein LuxS
AP53_1393	1351.83	1376.1	1355.98	1581.42	1707.18	1721.53	1369.37	1440.32	1380.32	1741.78	1750.69	1698.4	Hypothetical protein SPy1643
AP53_1394	1059.89	1062.78	1016.6	1138.15	1293.69	1176.31	1009.94	988.046	1119.39	1214.53	738.689	639.205	FIG001721: Predicted N6-adenine-specific DNA methylase
AP53_1395	307.131	215.209	110.037	200.025	157.096	125.034	126.119	110.303	173.417	104.192	81.7774	167.233	Cell division protein GpsB, coordinates the switch between cylindrical and septal cell wall synthesis by re-localization of PBP1
AP53_1396	30.1189	29.9889	22.0439	20.6674	16.7733	18.4247	20.2573	23.209	21.7545	15.3357	29.3365	34.9369	FIG005686: hypothetical protein
AP53_1397	422.886	433.6	430.404	476.724	417.245	404.172	441.111	432.625	380.486	430.509	524.116	345.42	RecU Holliday junction resolvase
AP53_1398	936.515	957.495	983.419	1143.56	976.06	1102.22	910.605	1014.26	824.927	1051.38	1197.28	1035.59	Multimodular transpeptidase-transglycosylase (EC 2.4.1.129) (EC 3.4.-.-) / Penicillin-binding protein 1A/1B (PBP1)
AP53_1399	1409.54	1523.65	1353.09	1441.65	1143.77	1266.13	1293.14	1682.56	1260.25	1239.85	1590.47	1514.25	Aminopeptidase C (EC 3.4.22.40)
AP53_14	1435.49	1658.29	1618.54	1609.56	1667.6	1780.02	1472.37	1784.28	1546.69	1726.44	2190.12	2254.15	Cell division protein FtsH (EC 3.4.24.-)
AP53_140	770.18	874.223	927.938	975.163	1021.07	1124.59	908.59	942.922	828.058	1155.44	888.982	677.218	Leucyl-tRNA synthetase (EC 6.1.1.4)
AP53_1400	236.564	239.517	241.473	233.909	213.152	240.8	240.501	273.235	222.747	229.536	250.241	261.779	NAD synthetase (EC 6.3.1.5)
AP53_1401	226.46	244.647	238.467	209.005	210.025	203.117	223.775	257.496	237.223	220.752	230.001	219.422	Nicotinate phosphoribosyltransferase (EC 2.4.2.11)
AP53_1402	253.742	304.868	292.33	215.312	214.384	231.406	295.68	331.033	241.189	219.891	203.508	216.223	Histidine transport protein (permease)
AP53_1403	269.895	311.893	319.542	244.565	253.007	272.019	319.805	363.016	309.97	277.099	336.854	330.23	Thioredoxin reductase (EC 1.8.1.9)
AP53_1404	69.3797	61.8198	70.2923	83.7352	82.1381	67.1666	66.5178	52.5973	74.4055	77.6667	57.0689	76.9064	Hypothetical protein SPy1656
AP53_1405	519.066	472.588	486.614	683.042	604.581	637.811	498.117	535.179	601.952	525.671	544.521	472.372	ABC-type multidrug transport system, ATPase component
AP53_1406	460.098	456.783	507.002	614.257	560.412	588.915	520.276	536.29	567.983	474.344	512.31	352.981	Cysteine ABC transporter, permease protein
AP53_1407	96.932	102.293	100	93.4403	91.9811	102.582	107.379	107.5	79.3516	87.1919	100.918	137.467	FIG01116065: hypothetical protein
AP53_1408	362.606	426.973	406.44	221.948	193.382	235.764	395.621	462.684	319.831	273.211	382.026	419.49	ATP-dependent RNA helicase YqfR
AP53_1409	535.057	511.673	530.944	612.859	603.34	665.976	540.498	600.718	516.395	629.213	601.831	709.555	Phospho-N-acetylmuramoyl-pentapeptide-transferase (EC 2.7.8.13)
AP53_141	34.2714	33.1914	37.8909	36.3695	41.3971	40.3153	47.4796	38.0414	40.3209	42.2685	37.296	36.0746	Ascorbate-specific PTS system, EIIC component
AP53_1410	554.495	542.086	543.749	583.529	599.593	607.666	538.477	581.357	562.455	598.83	423.014	385.46	Cell division protein FtsI [Peptidoglycan synthetase] (EC 2.4.1.129)
AP53_1411	382.138	410.12	423.802	499.521	547.776	480.851	394.033	433.945	464.587	473.884	389.585	309.836	Cell division protein FtsL
AP53_1412	435.008	476.209	462.425	446.778	487.028	517.298	442.655	466.468	456.986	526.55	471.617	385.361	rRNA small subunit methyltransferase H
AP53_1413	199.543	114.387	82.9494	186.797	144.102	140.118	104.472	90.7135	133.271	138.507	56.1457	77.2167	FIG01115263: hypothetical protein
AP53_1414	370.293	334.429	334.682	421.607	406.808	460.853	333.766	322.844	352.852	432.682	258.205	234.808	Gamma-glutamyl phosphate reductase (EC 1.2.1.41)
AP53_1415	306.779	264.199	277.05	299.054	316.351	327.58	282.408	267.58	291.197	324.819	226.903	244.998	Glutamate 5-kinase (EC 2.7.2.11)
AP53_1416	830.865	712.23	832.21	1055.78	1027.15	1115.82	743.024	771.662	742.766	1061.65	700.778	505.843	ABC transporter permease protein
AP53_1417	481.441	446.972	461.991	496.497	508.428	559.638	436.082	432.744	468.578	554.389	442.922	382.181	Methionine ABC transporter ATP-binding protein
AP53_1418	355.323	259.826	218.101	266.277	273.819	266.745	255.003	218.263	264.396	240.599	142.069	180.2	FIG01113961: hypothetical protein
AP53_1419	811.535	833.403	780.094	899.336	743.48	829.353	788.17	826.151	724.047	897.84	1375.55	1271	Transketolase (EC 2.2.1.1)
AP53_142	32.1844	27.2643	25.9885	25.8464	24.8173	25.803	41.0414	23.997	29.482	25.4083	21.9561	26.5806	Ascorbate-specific PTS system, EIIB component (EC 2.7.1.69)
AP53_1420	142.215	115.845	103.773	154.868	106.481	131.465	108.579	88.8155	104.572	127.457	278.982	322.214	Transaldolase (EC 2.2.1.2)
AP53_1421	101.191	89.4263	83.384	134.947	97.7851	122.732	85.3645	80.7504	87.1577	114.485	238.315	224.971	Trans-acting positive regulator
AP53_1422	102.66	86.4501	86.5976	128.145	103.676	122.475	87.0184	78.1965	87.2512	118.514	219.82	194.932	NADH peroxidase (EC 1.11.1.1)
AP53_1423	203.922	227.49	226.264	322.999	298.51	376.227	259.154	204.178	233.723	356.176	540.432	752.626	Glycerol uptake facilitator protein
AP53_1424	182.053	162.948	174.764	240.328	231.499	247.728	184.496	149.702	190.62	235.44	253.574	331.822	Alpha-glycerophosphate oxidase (EC 1.1.3.21)
AP53_1425	148.325	130.025	137.309	190.495	184.239	209.763	152.369	124.099	156.616	190.708	206.919	256.213	Glycerol kinase (EC 2.7.1.30)
AP53_1426	65.4752	72.747	82.1378	84.638	102.885	98.0784	77.2081	61.5556	83.6659	74.797	124.347	121.004	FIG01116532: hypothetical protein
AP53_1427	2093.3	2147.4	2049.92	2817.93	2518.74	2331.66	2506.47	2198.23	2569.88	2334.14	4002.56	3932.64	FIG01116327: hypothetical protein
AP53_1428	250.723	292.139	229.573	144.475	134.581	151.657	243.457	232.455	232.361	156.552	101.822	106.33	FIG01114118: hypothetical protein
AP53_1429	235.152	320.101	325.108	176.495	191.794	225.179	309.531	372.454	238.463	235.004	211.323	205.97	Glycyl-tRNA synthetase beta chain (EC 6.1.1.14)
AP53_143	28.8514	30.6774	32.9157	29.4666	27.6559	35.0533	35.0968	28.6192	29.3696	30.8686	29.0871	29.8981	Ascorbate-specific PTS system, EIIA component (EC 2.7.1.-)
AP53_1430	238.256	332.348	347.137	167.063	176.417	194.855	337.609	398.712	248.672	210.353	185.558	154.081	Glycyl-tRNA synthetase alpha chain (EC 6.1.1.14)
AP53_1431	951.625	886.11	918.738	1232.01	1242.29	1200.77	894.378	801.974	913.79	1100.7	1094.75	1000.58	INTEGRAL MEMBRANE PROTEIN (Rhomboid family)
AP53_1432	1437.25	1260.23	1223.95	1917.65	1779.25	2043.72	1279.84	1138.25	1444.41	1831.89	2238.88	2596.74	oxidoreductase of aldo/keto reductase family, subgroup 1
AP53_1433	1317.79	1195.36	1176.52	1692.49	1601.31	1800.11	1201.17	1167.89	1369.73	1577.99	1545.74	1486.8	N-acetylglucosamine-6-phosphate deacetylase (EC 3.5.1.25)
AP53_1434	172.28	160.578	164.498	164.795	172.702	169.409	164.751	164.357	146.549	169.606	160.752	160.115	Sodium-dependent phosphate transporter
AP53_1435	444.721	413.268	407.104	532.763	517.782	502.267	409.214	435.688	462.703	515.022	393.327	328.648	FIG01116130: hypothetical protein
AP53_1436	323.159	370.372	283.193	129.698	114.326	126.988	312.693	368.411	204.733	132.395	207.377	329.713	DegV family protein
AP53_1437	293.064	273.733	211.238	252.731	275.181	233.015	230.496	214.114	261.696	224.933	198.555	167.803	Transcriptional regulator, TetR family
AP53_1438	336.656	339.359	368.417	403.8	394.584	419.386	373.594	382.335	354.589	393.796	337.772	271.791	Hydrolase (HAD superfamily)
AP53_1439	336.031	317.915	337.607	343.647	374.014	414.026	339.739	340.266	321.471	375.778	268.106	231.804	INTEGRAL MEMBRANE PROTEIN (Rhomboid family)
AP53_144	35.5261	31.6005	32.6039	32.3233	34.8628	35.8074	35.7599	27.0946	38.314	39.8678	39.1787	55.2909	3-keto-L-gulonate 6-phosphate decarboxylase
AP53_1440	114.258	111.203	113.671	122.725	148.069	108.535	113.239	101.763	84.6739	98.9152	55.4654	25.6243	hypothetical protein
AP53_1441	506.71	444.315	502.615	535.608	520.157	550.275	452.002	444.733	448.725	529.525	439.291	439.617	Tagatose 1,6-diphosphate aldolase (EC 4.1.2.40)
AP53_1442	493.348	443.463	490.357	552.823	488.959	532.792	458.748	460.072	437.534	555.791	506.451	364.503	Tagatose-6-phosphate kinase (EC 2.7.1.144)
AP53_1443	456.469	389.098	441.669	513.438	444.691	462.107	395.018	384.776	394.77	500.114	514.93	432.213	Galactose-6-phosphate isomerase, LacB subunit (EC 5.3.1.26)
AP53_1444	572.93	500.892	549.66	599.738	525.374	580.892	484.496	490.969	469.426	598.161	631.599	564.994	Galactose-6-phosphate isomerase, LacA subunit (EC 5.3.1.26)
AP53_1445	520.882	433.411	446.481	512.91	425.743	490.304	389.512	404.85	392.19	493.438	470.926	570.761	PTS system, galactose-specific IIC component (EC 2.7.1.69)
AP53_1446	430.914	377.425	403.71	389.335	362.873	392.583	363.332	375.497	366.525	421.665	436.948	360.376	PTS system, galactose-specific IIB component (EC 2.7.1.69)
AP53_1447	280.517	258.51	286.819	327.731	294.194	316.046	251.096	258.623	226.818	325.08	312.649	241.679	PTS system, galactose-specific IIA component (EC 2.7.1.69)
AP53_1448	249.593	215.024	238.049	318.924	269.088	269.141	217.227	222.475	195.549	269.704	329.725	318.588	Lactose phosphotransferase system repressor
AP53_1449	62.978	48.5808	21.7701	34.602	36.4371	26.9385	23.9893	22.65	40.7953	26.6683	19.345	26.0085	Copper chaperone
AP53_145	32.5377	28.7768	30.6837	26.1555	33.3521	34.4737	41.9585	33.7792	36.0648	33.5823	43.0171	44.0331	L-xylulose 5-phosphate 3-epimerase (EC 5.1.3.-)
AP53_1450	136.706	136.653	146.774	142.974	134.078	167.005	141.176	146.601	153.913	150.505	146.383	143.546	Copper-translocating P-type ATPase (EC 3.6.3.4)
AP53_1451	86.6438	79.6896	71.355	83.3016	77.7079	79.6599	70.0187	70.3098	84.3556	68.6911	88.6104	90.4387	Negative transcriptional regulator-copper transport operon
AP53_1452	468.358	502.007	436.14	567.46	491.943	470.76	494.816	529.96	516.892	461.114	435.524	358.029	putative esterase
AP53_1453	1353.12	1081.1	1033	1746.29	1596.69	1780.62	1211.37	997.919	1130.5	1449.28	1017.43	1756.04	Ribosome-binding factor A
AP53_1454	2062.94	2004.82	1985.34	2399.28	2514.88	2717.98	1995.98	1978.95	2172.44	2550.55	1636.46	1419.25	Translation initiation factor 2
AP53_1455	928.72	834.195	897.972	1081.86	1232.31	1154.95	886.904	869.688	1056.65	1033.04	739.863	722.714	ribosomal protein L7Ae family protein
AP53_1456	866.432	882.952	1004.31	1038.91	1153.83	1058.94	964.492	929.644	994.42	1002.1	944.206	807.351	COG2740: Predicted nucleic-acid-binding protein implicated in transcription termination
AP53_1457	1162.1	1180.14	1232.41	1273.56	1424.17	1418.94	1280.67	1239.59	1452.31	1325.89	1255.85	1238.24	Transcription termination protein NusA
AP53_1458	582.171	546.508	538.144	552.527	613.994	545.967	576.71	513.236	678.021	513.895	449.123	528.344	FIG000325: clustered with transcription termination protein NusA
AP53_1459	50.9213	45.7669	49.4735	56.9627	60.7443	51.853	49.6495	45.3611	48.2998	53.4991	45.5005	61.3559	Mobile element protein
AP53_146	54.5233	57.4629	50.8455	48.0456	58.7836	58.0724	62.9459	53.4355	66.092	66.645	96.4979	112.888	L-ribulose-5-phosphate 4-epimerase (EC 5.1.3.4)
AP53_1460	527.765	611.478	577.369	478.284	537.698	524.659	567.986	612.343	627.713	560.502	794.89	825.135	tRNA (guanine46-N7-)-methyltransferase (EC 2.1.1.33)
AP53_1461	502.696	478.577	549.302	481.09	494.592	483.558	503.982	538.462	507.127	494.229	591.542	577.422	aminoglycoside phosphotransferase family protein
AP53_1462	195.539	211.834	200.798	139.64	147.719	143.041	193.218	198.026	169.558	143.302	156.672	180.295	ABC transporter, permease protein EscB
AP53_1463	250.317	302.174	292.378	186.413	201.474	192.946	264.592	301.013	226.597	206.111	246.639	215.093	ABC transporter, ATP-binding protein EcsA
AP53_1464	454.071	494.386	511.547	338.915	331.656	360.475	466.529	513.138	414.614	404.034	489.442	419.607	Histidine triad (HIT) nucleotide-binding protein, similarity with At5g48545 and yeast YDL125C (HNT1)
AP53_1465	517.368	513.691	550.283	463.162	432.681	465.497	500.68	513.224	454.983	488.88	544.796	499.06	Hypothetical protein in cluster with Ecs transporter (in Streptococci)
AP53_1466	871.397	839.889	887.077	934.459	956.821	986.912	863.813	847.212	681.687	980.207	747.093	586.349	Cell envelope-associated transcriptional attenuator LytR-CpsA-Psr, subfamily F2 (as in PMID19099556)
AP53_1467	611.26	543.463	560.814	578.44	647.698	660.186	515.581	518.549	469.842	619.554	458.982	462.817	Acetyltransferase (EC 2.3.1.-)
AP53_1468	470.277	333.153	270.433	343.388	353.74	331.392	275.82	253.706	293.767	279.046	116.783	123.717	ATPase YjeE, predicted to have essential role in cell wall biosynthesis
AP53_1469	591.207	553.528	589.219	529.1	598.33	648.733	563.973	528.933	469.975	632.691	265.439	158.964	Guanine-hypoxanthine permease
AP53_147	57.6235	55.3697	53.1317	50.5361	51.3757	52.5187	48.8686	44.458	48.1795	45.4104	43.5949	45.137	Transcriptional antiterminator with PTS regulation domain, SPy0181 ortholog
AP53_1470	424.122	372.919	285.004	459.356	467.289	389.548	314.297	308.759	354.705	384.805	143.088	109.609	Hydrolase (HAD superfamily)
AP53_1471	342.616	472.403	477.727	215.354	183.396	212.955	451.299	506.958	336.406	255.506	384.787	303.223	PTS system, mannose-specific IIB component (EC 2.7.1.69) / PTS system, mannose-specific IIA component (EC 2.7.1.69)
AP53_1472	593.3	885.816	943.609	387.955	316.597	427.627	891.186	1038.09	554.099	469.27	724.85	641.855	PTS system, mannose-specific IIC component (EC 2.7.1.69)
AP53_1473	758.133	1132.67	1205.83	548.198	441.238	578.649	1102.79	1271.57	696.279	582.97	800.529	705.33	PTS system, mannose-specific IID component (EC 2.7.1.69)
AP53_1474	74.3491	71.2377	71.3749	69.5442	70.1455	61.9764	71.1371	67.7111	81.8515	72.6599	115.348	141.352	Putative regulator of the mannose operon, ManO
AP53_1475	49.9772	47.1852	47.875	53.2458	54.3241	54.4214	50.5713	44.0722	47.7878	58.1027	43.3709	50.1374	Mobile element protein
AP53_1476	229.107	284.747	224.14	154.216	147.796	152.608	261.022	261.791	208.079	170.406	155.135	142.239	Seryl-tRNA synthetase (EC 6.1.1.11)
AP53_1477	1240.35	1487.3	1497.36	841.176	669.252	889.393	1364.06	1754.36	940.529	774.258	1207.74	1497.85	Acetyl-coenzyme A carboxyl transferase alpha chain (EC 6.4.1.2)
AP53_1478	1208.25	1477.38	1524.69	665.389	587.925	747.178	1419.13	1802.59	992.034	740.881	849.212	848.407	Acetyl-coenzyme A carboxyl transferase beta chain (EC 6.4.1.2)
AP53_1479	1244.62	1446	1519.44	661.441	576.332	768.195	1400.91	1826.48	1025.94	719.822	937.157	1115.65	Biotin carboxylase of acetyl-CoA carboxylase (EC 6.3.4.14)
AP53_148	100.731	98.0795	102.836	57.6189	57.8122	63.7109	258.796	195.634	107.537	71.1569	87.1654	133.947	Probable L-ascorbate-6-phosphate lactonase UlaG (EC 3.1.1.-) (L-ascorbate utilization protein G)
AP53_1480	1022.29	1175.77	1155.75	516.712	470.365	588.909	1090.66	1421.6	805.961	546.801	596.811	794.35	(3R)-hydroxymyristoyl-[acyl carrier protein] dehydratase (EC 4.2.1.-)
AP53_1481	1443.22	1602.21	1667.52	616.083	497.434	624.353	1587.83	1987.13	891.792	594.61	699.997	923.522	Biotin carboxyl carrier protein of acetyl-CoA carboxylase
AP53_1482	1364.34	1742.24	1702.51	512.235	447.886	583.819	1546.3	2055.09	875.837	584.203	860.829	1024.48	3-oxoacyl-[acyl-carrier-protein] synthase, KASII (EC 2.3.1.41)
AP53_1483	907.813	1048.41	946.363	403.36	354.514	421.99	911.145	1066.66	570.878	421.53	526.746	638.936	3-oxoacyl-[acyl-carrier protein] reductase (EC 1.1.1.100)
AP53_1484	769.436	953.961	1022.85	409.507	355.408	449.585	915.644	1277.74	609.322	489.777	743.825	794.911	Malonyl CoA-acyl carrier protein transacylase (EC 2.3.1.39)
AP53_1485	819.35	973.179	902.292	395.97	351.304	454.788	818.714	1117.75	635.428	447.425	658.095	897.812	Enoyl-[acyl-carrier-protein] reductase [FMN] (EC 1.3.1.9)
AP53_1486	928.644	1071.03	873.518	526.335	514.098	456.488	822.92	1079.82	817.816	519.244	815.718	1068.92	Acyl carrier protein
AP53_1487	1159.75	1523.18	1309.05	767.94	748.59	836.773	1234.6	1575.84	1120.85	902.073	1645.07	1869.01	3-oxoacyl-[acyl-carrier-protein] synthase, KASIII (EC 2.3.1.41)
AP53_1488	1186.46	1334.79	1266.07	681.773	615.743	679.919	1268.32	1492.18	889.507	719.188	1422.3	1545.71	Transcriptional regulator of fatty acid biosynthesis FabT
AP53_1489	1082.05	1552.69	1226.32	595.351	549.297	636.556	1174.62	1522.4	974.239	752.688	1386.26	1375.16	Trans-2,cis-3-Decenoyl-ACP isomerase
AP53_149	3618.96	3399.4	3596.35	4405.67	4876.63	4906.97	3466.48	3068.15	3650.99	4837.51	2779.29	1986.63	Glycine betaine ABC transport system, ATP-binding protein OpuAA (EC 3.6.3.32)
AP53_1490	9344.13	8303.63	8595.56	16279.5	17122.6	17879.7	9522.3	8237.59	12777.2	17632.2	12481.6	12081.9	Chaperone protein DnaJ
AP53_1491	22227.3	18323.9	20308.1	39063.2	37279.7	38035.3	20996.3	20398.8	28648.9	34149.3	22687.6	16238.9	Chaperone protein DnaK
AP53_1492	13753.3	11741.2	11859.7	23049.1	23024.4	23260.2	12890	12130.9	19666.3	20362.4	15520	14447.2	Heat shock protein GrpE
AP53_1493	8048.84	7516.82	7564.94	12339.2	13131.5	11712.9	8390.79	7880.43	11917.6	10632.7	17317.2	16281.9	Heat-inducible transcription repressor HrcA
AP53_1494	439.945	379.917	446.973	687.617	633.542	676.229	439.451	427.236	470.099	642.467	564.42	517.987	putative N-acetyl-muramidase
AP53_1495	470.418	394.242	486.005	686.523	619.156	682.868	482.982	431.121	494.191	647.986	471.052	378.854	D-alanyl-D-alanine carboxypeptidase (EC 3.4.16.4)
AP53_1496	356.924	343.439	367.916	417.38	425.058	480.308	350.708	360.01	391.865	495.042	397.834	456.792	Phosphoglycerate mutase family
AP53_1497	184.482	170.427	140.673	164.832	132.371	146.545	159.168	162.075	144.752	156.158	84.9161	122.595	Integral membrane protein
AP53_1498	111.105	94.6841	106.092	107.471	110.112	115.447	107.548	103.435	78.7664	112.888	67.1201	58.8903	hypothetical protein
AP53_1499	800.284	956.849	992.136	821.905	764.246	921.632	918.084	1057.94	750.843	950.341	851.124	765.129	Aspartyl-tRNA(Asn) amidotransferase subunit B (EC 6.3.5.6) @ Glutamyl-tRNA(Gln) amidotransferase subunit B (EC 6.3.5.7)
AP53_15	199.576	176.897	186.869	238.081	270.324	239.676	192.884	161.837	215.856	226.76	213.137	220.986	Cationic amino acid transporter - APC Superfamily
AP53_150	4354.32	4119.49	4758.09	6213.78	6998.7	7552.29	4466.55	4081.85	4650.6	7482.62	3912.37	2406.54	Glycine betaine ABC transport system, permease protein OpuAB / Glycine betaine ABC transport system, glycine betaine-binding protein OpuAC
AP53_1500	478.895	564.39	582.917	435.375	404.034	472.975	570.897	633.57	395.359	489.968	512.124	439.432	Aspartyl-tRNA(Asn) amidotransferase subunit A (EC 6.3.5.6) @ Glutamyl-tRNA(Gln) amidotransferase subunit A (EC 6.3.5.7)
AP53_1501	307.636	309.577	263.08	238.83	216.922	251.557	296.053	290.674	249.59	246.653	192.45	232.415	Aspartyl-tRNA(Asn) amidotransferase subunit C (EC 6.3.5.6) @ Glutamyl-tRNA(Gln) amidotransferase subunit C (EC 6.3.5.7)
AP53_1502	50.0381	48.5651	47.1157	50.4245	54.2792	50.4961	52.2891	48.3963	45.9104	52.7722	45.5524	48.5424	Mobile element protein
AP53_1503	197.548	191.448	219.538	269.036	278.772	327.773	220.459	165.545	231.603	350.233	229.584	238.758	Pyruvate,phosphate dikinase (EC 2.7.9.1)
AP53_1504	89.4834	70.7221	81.9796	97.9055	112.74	100.007	78.6742	69.1518	87.4419	92.8753	77.7922	69.961	Nicotinamidase (EC 3.5.1.19)
AP53_1505	1037.81	1188.99	1107.18	978.623	939.109	951	1093.34	1285.49	1085.67	944.375	1215.49	1352.08	GTP-sensing transcriptional pleiotropic repressor codY
AP53_1506	756.247	781.978	727.503	787.656	842.919	864.979	715.741	734.786	797.936	817.961	722.717	751.746	Aspartate aminotransferase (EC 2.6.1.1)
AP53_1507	482.213	424.692	349.934	426.553	317.835	310.923	403.071	332.228	349.59	321.468	411.269	418.72	Universal stress protein family
AP53_1508	360.68	324.986	348.902	442.238	441.568	462.939	344.493	336.356	432.888	426.528	435.929	416.708	Hydrolase (HAD superfamily)
AP53_1509	172.682	158.614	164.803	204.498	219.934	208.611	169.541	153.405	199.351	199.617	165.79	133.505	L-asparaginase (EC 3.5.1.1)
AP53_151	870.426	950.815	1025.98	929.634	1135.11	1087.63	1053.12	887.856	1085.62	1122.32	877.949	790.783	DNA polymerase I (EC 2.7.7.7)
AP53_1510	117.032	104.506	124.446	157.751	172.451	121.445	127.914	96.3042	146.048	115.986	96.4144	75.0022	ABC transporter permease protein
AP53_1511	148.816	151.196	162.45	169.67	202.633	178.921	161.585	155.283	216.581	177.821	207.753	189.491	putative ABC transporter (ATP-binding protein)
AP53_1512	292.651	300	320.841	304.319	289.032	319.75	287.221	322.886	280.35	279.644	314.55	253.103	ATP-dependent DNA helicase RecG (EC 3.6.1.-)
AP53_1513	250.37	218.208	241.141	238.37	196.641	232.778	223.02	237.604	199.576	206.536	228.807	207.372	Duplicated ATPase component BL0693 of energizing module of predicted ECF transporter
AP53_1514	230.597	193.017	231.644	254.361	215.984	225.063	206.865	213.451	218.692	188.26	170.736	147.057	Transmembrane component BL0694 of energizing module of predicted ECF transporter
AP53_1515	213.963	196.992	222.696	226.813	208.105	217.227	210.528	224.791	200.301	190.947	200.304	211.937	Substrate-specific component BL0695 of predicted ECF transporter
AP53_1516	137.959	129.387	134.813	135.785	128.027	135.857	120.587	127.508	139.393	113.26	107.827	108.317	Putative ABC transporter ATP-binding protein, spy1790 homolog
AP53_1517	140.958	114.85	128.492	155.539	137.187	151.468	117.248	118.819	140.089	118.665	115.541	116.271	Putative ABC transporter (ATP-binding protein), spy1791 homolog
AP53_1518	136	115.341	114.891	157.141	142.821	147.136	107.06	99.1424	132.149	118.769	118.858	123.106	Heme ABC transporter (Streptococcus), ATP-binding protein
AP53_1519	158.874	157.637	187.959	193.65	193.894	222.181	158.887	169.515	186.824	174.152	169.449	139.798	Heme ABC transporter (Streptococcus), permease protein
AP53_152	849.549	854.28	851.49	845.489	927.693	962.305	933.479	770.513	947.966	930.704	674.524	807.338	Succinyl-CoA synthetase, alpha subunit-related enzymes
AP53_1520	190.321	176.815	189.309	225.969	212.392	235.093	161.919	180.498	216.448	197.644	182.295	158.327	Heme transporter IsdDEF, lipoprotein IsdE
AP53_1521	155.288	116.647	133.489	172.281	161.098	164.266	119.585	138.6	162.219	137.714	122.071	97.6476	Cell surface protein Shp, transfers heme from hemoglobin to apo-SiaA/HtsA
AP53_1522	293.379	230.155	266.198	361.091	309.994	324.53	228.9	255.205	314.023	259.16	225.481	168.435	Streptococcal cell surface hemoprotein receptor Shr
AP53_1523	29.5182	26.0059	27.113	24.7403	35.6819	30.0606	25.1777	26.1939	34.738	26.7719	30.2058	26.7967	hypothetical protein
AP53_1524	1657.63	1466.71	1602.96	1980.19	2063.93	2144.93	1700.81	1486.05	1627.17	2032.85	1379.81	1192.47	Immunogenic secreted protein
AP53_1525	745.464	667.443	749.528	846.61	887.747	942.262	758.347	689.976	750.387	928.309	523.104	446.854	Alanine racemase (EC 5.1.1.1)
AP53_1526	575.219	415.068	434.133	609.536	579.285	596.033	444.65	380.625	472.737	497.039	300.776	364.626	Holo-[acyl-carrier protein] synthase (EC 2.7.8.7)
AP53_1527	1424.65	1370.83	1465.55	1650.98	1546.76	1733.2	1436.05	1448.45	1350.04	1648.87	1628.08	1465.35	Protein export cytoplasm protein SecA ATPase RNA helicase (TC 3.A.5.1.1)
AP53_1528	52.7182	48.3351	48.3945	52.5293	56.8832	53.7429	51.5768	56.3376	51.5425	57.7151	51.1621	52.6895	Mobile element protein
AP53_1529	284.147	313.974	327.055	270.362	304.138	311.351	315.606	294.459	271.443	345.904	292.408	264.807	Mannose-6-phosphate isomerase (EC 5.3.1.8)
AP53_153	1444.03	1282.65	1366.59	1651.53	1713.17	1741.52	1448.02	1286.72	1545.84	1661.15	1305.39	1612.31	Peroxide stress regulator PerR, FUR family
AP53_1530	127.843	126.325	130.678	148.791	198.586	202.307	146.726	108.256	152.755	233.1	115.274	112.887	Fructokinase (EC 2.7.1.4)
AP53_1531	714.929	619.662	587.178	1114.52	1253.03	1145.25	695.767	514.987	790.521	1251.69	859.043	869.623	Secreted Endo-beta-N-acetylglucosaminidase (EndoS)
AP53_1532	1571.26	1542.34	1552.43	2451.75	3072.67	3055.86	1832.37	1402.18	2008.88	3422.33	1747.94	1558.8	PTS system, sucrose-specific IIB component (EC 2.7.1.69) / PTS system, sucrose-specific IIC component (EC 2.7.1.69) / PTS system, sucrose-specific IIA component (EC 2.7.1.69)
AP53_1533	251.276	223.523	218.908	335.378	376.572	362.089	242.216	208.962	259.23	368.757	267.756	281.449	Sucrose-6-phosphate hydrolase (EC 3.2.1.26)
AP53_1534	339.893	312.954	304.18	473.394	510.702	478.377	337.409	287.677	334.038	505.726	347.189	277.558	Sucrose operon repressor ScrR, LacI family
AP53_1535	1175.84	1134.56	1068.11	1747.24	1598.62	1573.06	1067.2	1049.56	1335.24	1378.43	2718.95	2984.94	Transcription termination protein NusB
AP53_1536	1679.88	1660.11	1727.29	2242.65	2147.97	2127.44	1749.2	1835.06	1948.68	2104.27	2931.93	2459.01	Alkaline shock protein
AP53_1537	1438.46	1188.8	974.568	1471.15	1333.38	1276.95	1116.63	997.817	1396.4	1119.34	1196.61	1218.82	Translation elongation factor P
AP53_1538	310.005	291.098	281.517	368.34	373.906	412.872	304.513	287.588	360.898	369.445	504.104	656.04	dCMP deaminase (EC 3.5.4.12); Late competence protein ComEB
AP53_1539	233.619	224.418	262.495	276.232	290.019	313.097	262.559	226.745	259.045	290.524	319.625	271.821	Aminopeptidase YpdF (MP-, MA-, MS-, AP-, NP- specific)
AP53_154	840.676	813.219	972.699	975.158	1173.34	1079.61	945.242	875.936	1139.6	1090.94	1104.46	1169.98	M protein trans-acting positive regulator (Mga)
AP53_1540	593.967	616.414	615.28	579.606	574.368	649.92	561.926	571.592	576.136	556.948	568.102	646.621	Excinuclease ABC subunit A
AP53_1541	251.695	253.673	271.041	238.276	283.006	251.976	266.322	234.298	274.848	253.83	218.527	175.773	Magnesium and cobalt transport protein CorA
AP53_1542	545.065	567.454	622.718	470.031	503.464	519.098	571.599	558.826	568.101	523.934	453.639	368.913	Integral membrane protein
AP53_1543	1787.54	1730.17	1579.88	1799.4	1598.21	1354.4	1784.7	1548.25	1539.05	1402.9	1243.8	1031	SSU ribosomal protein S18p @ SSU ribosomal protein S18p, zinc-independent
AP53_1544	2226.96	2652.9	2564.95	2087.98	2245.72	2215.49	2804.99	2969.9	2201.92	2354.93	3366.36	2879.95	Single-stranded DNA-binding protein
AP53_1545	2833.4	3351.45	3026.45	2500.4	2423.83	2219.14	3530.31	3576.35	2635.24	2567.68	2790.02	2145.87	SSU ribosomal protein S6p
AP53_1546	647.937	619.747	648.409	773.879	875.751	866.829	619.458	645.555	765.641	680.517	826.841	1312.03	hypothetical protein
AP53_1547	333.134	318.345	258.172	270.358	251.519	248.27	274.627	282.853	283.231	238.557	229.333	245.659	A/G-specific adenine glycosylase (EC 3.2.2.-)
AP53_1548	132.742	126.335	135.875	160.985	182.002	160.938	143.993	126.933	154.042	153.924	162.079	143.451	Transcriptional regulator, XRE family
AP53_1549	366.524	387.064	230.04	259.234	232.418	225.4	257.323	276.008	286.317	199.749	189.793	299.74	Thioredoxin
AP53_155	662.684	591.738	635.292	863.878	946.506	800.236	665.854	591.746	802.178	751.722	1161.75	1558.98	Co-activator of prophage gene expression IbrA
AP53_1550	220.729	199.983	243.14	234.655	245.618	239.562	197.069	205.63	193.251	200.178	160.832	132.74	Phosphatidylglycerophosphatase B (EC 3.1.3.27)
AP53_1551	252.502	230.233	251.995	255.514	240.992	255.682	220.998	234.32	223.367	239.813	218.003	172.228	Recombination inhibitory protein MutS2
AP53_1552	291.155	256.185	266.011	280.979	264.537	272.357	242.785	253.534	239.71	240.947	207.341	238.188	Colicin V production protein
AP53_1553	339.887	275.713	220.281	322.775	321.454	272.282	205.581	205.838	276.844	212.698	176.513	206.048	FIG01114225: hypothetical protein
AP53_1554	458.113	454.936	465.72	453.615	493.503	457.528	432.244	454.05	441.842	462.566	348.059	248.848	Ribonuclease HIII (EC 3.1.26.4)
AP53_1555	487.23	542.094	499.788	514.24	514.692	524.843	467.048	499.509	469.596	490.135	461.989	360.029	Putative signal peptidase I (EC 3.4.21.89)
AP53_1556	290.674	284.396	290.279	355.686	391.591	377.179	306.354	288.696	306.853	378.087	208.723	157.832	RecD-like DNA helicase YrrC
AP53_1557	475.786	477.328	448.483	626.531	639.088	574.234	472.766	426.879	461.311	586.164	698.158	666.588	Putative membrane protein precursor SPs0273
AP53_1558	206.083	238.096	243.514	206.517	189.793	231.11	219.036	248.662	203.527	209.825	255.132	215.676	DNA polymerase IV (EC 2.7.7.7)
AP53_1559	2876.84	2699.96	2130.58	2940.45	1517.3	2342.98	1776.81	1904.33	1859.96	2712.64	6127.84	4881.02	Pyruvate formate-lyase (EC 2.3.1.54)
AP53_156	813.068	842.737	646.136	1096.09	1078.93	1040.51	750.539	693.294	995.767	1029.62	2225.05	3546.24	Co-activator of prophage gene expression IbrB
AP53_1560	166.926	168.53	151.058	148.339	138.445	165.345	125.45	139.792	136.667	148.469	152.42	244.872	hypothetical protein
AP53_1561	275.383	276.754	295.016	240.938	213.766	244.319	263.093	286.612	197.305	234.489	349.692	371.265	Beta-lactamase, class C
AP53_1562	257.715	233.152	224.42	189.778	166.259	187.122	188.473	209.697	177.026	169.602	180.772	188.404	C3-degrading proteinase
AP53_1563	310.174	283.204	300.83	350.557	363.786	377.471	315.74	323.132	274.869	355.635	203.509	132.273	Integral membrane protein
AP53_1564	341.58	436.667	434.759	245.181	281.306	280.792	426.999	502.867	338.069	286.674	289.303	247.703	Aquaporin (Major Intrinsic Protein Family)
AP53_1565	200.899	364.731	323.696	85.9107	84.0027	95.1258	348.982	512.848	185.537	104.994	107.026	148.036	transporter
AP53_1566	166.873	145.746	134.51	163.12	168.858	131.308	128.428	130.945	158.205	137.299	87.3703	77.1927	Transcriptional regulator, CrP/Fnr family
AP53_1567	345.182	348.346	357.676	417.362	427.545	432.727	352.672	361.517	340.582	422.148	275.054	186.08	Xaa-Pro dipeptidyl-peptidase (EC 3.4.14.11)
AP53_1568	20.3796	16.447	13.4727	21.0451	23.8507	21.0411	18.8339	17.6278	27.0259	24.506	12.7354	10.3203	Transcriptional regulator, Cro/CI family
AP53_1569	152.605	149.411	130.272	162.776	171.2	141.416	157.235	137.298	177.541	171.893	117.489	107.562	putative repressor - phage associated
AP53_157	42.0853	33.016	32.4403	39.1277	63.7096	45.6452	32.7137	30.1444	53.6731	50.4485	40.555	57.6568	FIG01115469: hypothetical protein
AP53_1570	238.071	218.205	176.889	244.265	258.973	237.586	216.024	203.841	235.152	240.327	172.581	255.037	Transcriptional regulatory protein
AP53_1571	81.006	75.39	75.2834	100.189	101.203	96.282	79.2522	64.2069	84.1166	104.47	58.8215	63.2336	Transcriptional regulator, MerR family
AP53_1572	80.4673	80.0592	97.4941	87.4017	108.924	107.292	98.8232	92.5338	86.4843	109.906	97.4677	101.615	DNA polymerase III epsilon subunit (EC 2.7.7.7)
AP53_1573	457.168	443.348	386.179	432.658	499.341	443.775	446.673	437.926	512.372	492.61	343.647	345.745	Transcriptional regulator OrfX
AP53_1574	123.032	115.169	115.579	132.296	131.24	142.929	116.183	115.696	108.06	132.544	108.842	84.9248	NAD(FAD)-utilizing dehydrogenases
AP53_1575	344.13	343.985	320.256	376.79	283.804	326.946	320.357	344.356	257.262	283.76	319.049	337.799	Deoxyribose-phosphate aldolase (EC 4.1.2.4)
AP53_1576	263.63	260.224	280.117	292.877	244.869	285.507	254.862	296.415	231.468	244.022	293.332	328.877	Nucleoside permease NupC
AP53_1577	164.136	167.905	140.368	164.784	127.737	165.638	153.015	168.346	151.731	131.676	217.104	294.428	Uridine phosphorylase (EC 2.4.2.3)
AP53_1578	294.173	253.587	273.696	340.559	349.073	305.471	273.495	259.909	306.885	281.787	192.458	150.533	Predicted regulator for deoxynucleoside utilization, GntR family
AP53_1579	313.641	467.352	371.603	371.843	407.296	391.398	402.45	414.911	418.083	467.303	718.378	557.147	SSU ribosomal protein S14p (S29e) @ SSU ribosomal protein S14p (S29e), zinc-independent
AP53_158	13.4308	14.2475	14.3505	16.9276	20.082	15.8757	19.797	13.8827	23.6549	18.6229	10.4713	17.0829	Mobile element protein
AP53_1580	289.179	296.708	254.42	278.096	227.991	263.076	248.183	268.415	241.549	259.704	324.558	400.778	TsaD/Kae1/Qri7 protein, required for threonylcarbamoyladenosine t(6)A37 formation in tRNA
AP53_1581	129.957	83.567	64.8911	108.956	80.4315	81.3997	64.0195	65.0788	70.0789	68.3686	64.432	94.8262	Ribosomal-protein-S18p-alanine acetyltransferase (EC 2.3.1.-)
AP53_1582	323.476	354.017	310.025	311.09	274.444	307.713	284.532	333.618	287.334	304.01	453.852	429.552	Inactive homolog of metal-dependent proteases, putative molecular chaperone
AP53_1583	392.01	440.504	350.768	291.506	309.219	261.212	328.475	332.084	273.344	282.139	289.662	280.843	Protein of unknown function DUF1447
AP53_1584	667.908	666.392	687.058	719.619	708.624	732.922	635.62	656.583	573.606	713.571	695.092	680.162	Ribonuclease J1 (endonuclease and 5' exonuclease)
AP53_1585	232.37	301.075	289.601	224.922	189.285	210.108	296.434	348.069	274.757	236.048	483.629	574.771	Glutamine synthetase type I (EC 6.3.1.2)
AP53_1586	183.73	213.596	248.515	203.677	165.875	170.92	250.974	286.062	226.838	203.71	374.784	462.729	Transcriptional regulator, MerR family
AP53_1587	54.7451	45.1207	48.7655	53.9107	59.9508	42.1118	47.2545	43.3907	58.3777	45.4954	45.99	55.4866	FIG01114549: hypothetical protein
AP53_1588	1004.96	1459.61	1366.83	736.032	692.353	758.436	1409.74	1717.84	1144.83	867.356	1302.42	1201.12	Phosphoglycerate kinase (EC 2.7.2.3)
AP53_1589	668.955	602.438	642.818	905.537	832.516	756.508	598.993	626.943	776.199	715.351	1036.04	828.088	Acid phosphatase (EC 3.1.3.2)
AP53_159	56.8335	45.6023	52.1548	55.3265	57.7003	58.6181	62.6001	45.4119	56.4493	58.6164	42.0576	32.3676	Mobile element protein
AP53_1590	871.122	732.696	789.164	1183.51	1050.64	1110.56	803.13	779.254	1075.5	977.187	984.862	891.598	Putative stomatin/prohibitin-family membrane protease subunit YbbK
AP53_1591	1099.09	1289.34	1155.74	1290.22	1231.49	1321.61	1157	1245.3	1215.67	1334.08	1622	1599.8	Dihydroxyacetone kinase family protein
AP53_1592	908.325	913.521	880.346	979.58	927.684	951.793	945.71	966.296	1104.53	958.222	982.011	1163.35	FIG001802: Putative alkaline-shock protein
AP53_1593	857.561	710.192	347.433	461.344	425.075	392.241	481.412	374.697	654.351	398.626	258.044	480.107	LSU ribosomal protein L28p
AP53_1594	2090.74	2791.35	2754.86	1360.37	1231.64	1394.67	2699.28	3231.09	2130.59	1742.23	2665.79	2892.6	Fructose-bisphosphate aldolase class II (EC 4.1.2.13)
AP53_1595	595.693	739.532	690.859	493.894	510.102	551.102	677.352	762.028	663.018	582.8	566.441	503.053	Hydrolases of the alpha/beta superfamily
AP53_1596	147.643	177.853	220.922	159.966	179.889	195.088	200.741	220.421	184.67	189.129	164.924	182.385	hypothetical protein
AP53_1597	447.617	468.984	477.315	365.478	357.019	399.199	476.785	502.011	472.757	400.625	325.223	423.513	CTP synthase (EC 6.3.4.2)
AP53_1598	272.513	303.138	216.91	219.001	212.841	213.807	206.136	252.607	338.948	219.048	384.086	686.769	DNA-directed RNA polymerase delta subunit (EC 2.7.7.6)
AP53_1599	819.082	1009.19	949.759	776.415	796.115	765.724	916.099	1096.4	964.537	879.075	1642.82	1624.56	Cell division trigger factor (EC 5.2.1.8)
AP53_16	615.711	707.493	689.604	483.985	402.873	496.289	651.206	780.892	461.376	620.412	1201.4	1034.95	Secreted antigen GbpB/SagA/PcsB, putative peptidoglycan hydrolase
AP53_160	35.5936	28.978	30.2116	37.4825	38.9633	26.5426	32.8064	24.6971	37.3586	41.1212	25.6441	16.4061	Mobile element protein
AP53_1600	91.0355	111.699	109.544	79.2956	75.6459	79.3787	104.573	113.581	98.4288	83.7284	115.784	97.9219	Potassium efflux system KefA protein / Small-conductance mechanosensitive channel
AP53_1601	240.277	251.892	230.464	194.26	184.59	225.597	212.325	238.602	219.76	194.147	197.388	216.129	Hypothetical protein ywlG
AP53_1602	40.8983	41.5606	45.3174	40.5371	26.3492	29.8875	35.0094	47.1489	30.559	39.5275	44.951	27.5018	hypothetical protein
AP53_1603	135.596	126.317	102.496	95.658	82.1199	94.5413	97.4701	116.448	110.301	83.5972	92.1075	106.153	Substrate-specific component PdxU2 of predicted pyridoxin-related ECF transporter
AP53_1604	157.423	189.38	176.827	142.457	139.958	158.111	158.748	194.389	158.564	150.061	207.887	193.251	Novel pyridoxal kinase, thiD family (EC 2.7.1.35)
AP53_1605	247.142	222.204	187.433	206.855	183.623	175.634	179.408	191.488	210.185	147.347	134.688	152.58	tRNA pseudouridine synthase A (EC 4.2.1.70)
AP53_1606	17.4539	24.1484	19.6538	26.2105	16.4232	20.0909	21.6276	17.7442	21.5045	20.8782	21.9561	18.8009	Competence-specific sigma factor ComX
AP53_1607	41.2893	40.2293	39.4523	35.7938	31.903	41.7531	37.8244	34.9447	38.9243	35.6119	40.8032	43.1703	Glycerate kinase (EC 2.7.1.31)
AP53_1608	201.677	189.247	202.171	206.813	193.514	189.693	186.622	189.181	180.027	178.694	159.305	126.313	Type I restriction-modification system, restriction subunit R (EC 3.1.21.3)
AP53_1609	170.946	155.047	186.09	226.396	210.044	204.998	161.599	165.14	164.607	181.427	227.515	219.255	Type I restriction-modification system, specificity subunit S (EC 3.1.21.3)
AP53_161	68.5458	62.2995	65.47	82.7012	76.7758	88.9918	66.4308	65.4906	71.8211	87.7737	65.8203	67.6509	Malonate permease
AP53_1610	187.099	178.157	193.222	228.924	208.092	210.398	184.461	192.562	165.629	200.729	208.669	168.407	Type I restriction-modification system, DNA-methyltransferase subunit M (EC 2.1.1.72)
AP53_1611	24.392	18.9362	19.0692	25.978	30.9169	22.5803	18.4249	16.5722	27.6258	23.2144	24.202	29.9473	Transcriptional regulator DegU, LuxR family
AP53_1612	20.9483	18.1311	21.2554	22.1076	25.827	19.6194	19.2993	16.9616	24.9857	20.4697	22.316	22.9529	FIG00525014: hypothetical protein
AP53_1613	13.9867	10.4267	12.9176	14.5546	18.4774	12.0694	12.5072	7.5644	18.3894	14.4658	14.9547	15.214	Salivaricin A modification enzyme
AP53_1616	46.7533	40.2144	23.1211	16.5821	24.5902	14.2059	36.2001	18.603	33.2442	16.8223	22.8393	34.0427	Lantibiotic salivaricin A
AP53_1617	106.726	98.8899	96.5934	56.8825	62.3103	62.4926	79.8294	70.003	91.6807	61.5144	62.5016	63.5921	6-phospho-beta-galactosidase (EC 3.2.1.85)
AP53_1618	186.594	178.681	181.617	123.607	114.417	131.561	142.482	131.062	174.648	113.336	163.384	144.979	PTS system, lactose-specific IIB component (EC 2.7.1.69) / PTS system, lactose-specific IIC component (EC 2.7.1.69)
AP53_1619	92.3141	88.5744	84.3645	81.4441	78.6095	87.2704	77.0961	68.4994	101.183	60.8283	100.392	113.57	PTS system, lactose-specific IIA component (EC 2.7.1.69)
AP53_162	40.6287	37.791	43.0334	47.2344	44.3221	52.3735	45.3901	40.722	42.6764	52.372	46.5543	41.5763	Quinolinate phosphoribosyltransferase [decarboxylating] (EC 2.4.2.19)
AP53_1620	151.167	154.874	133.557	96.0951	97.3227	99.7446	112.456	105.414	154.645	81.7592	122.172	119.298	Tagatose 1,6-diphosphate aldolase (EC 4.1.2.40)
AP53_1621	94.3993	94.8797	109.2	89.7709	110.583	105.891	102.025	81.3193	136.311	91.3518	126.29	149.305	Tagatose-6-phosphate kinase (EC 2.7.1.144)
AP53_1622	205.478	189.874	210.954	137.783	156.683	170.827	191.156	150.127	253.178	145.689	184.58	210.206	Galactose-6-phosphate isomerase, LacB subunit (EC 5.3.1.26)
AP53_1623	135.489	127.969	118.945	82.744	94.3475	89.1569	119.169	101.991	157.562	74.2953	95.011	107.936	Galactose-6-phosphate isomerase, LacA subunit (EC 5.3.1.26)
AP53_1624	83.8421	72.5013	75.1191	80.3733	91.0365	76.5386	75.3819	68.835	103.459	68.2296	105.246	125.882	Lactose phosphotransferase system repressor
AP53_1625	74.5889	74.709	78.9907	92.0438	99.7028	97.506	82.8173	78.2542	120.963	87.9628	138.459	215.839	DNA-damage-inducible protein J
AP53_1626	97.2363	117.853	125.837	161.417	197.284	182.364	136.74	137.097	178.996	158.644	431.417	533.66	Toxin to DNA-damage-inducible protein J
AP53_1627	4.42774	2.97211	5.03527	6.94465	5.65689	4.22727	6.09137	4.83579	9.92515	4.69683	5.0343	9.79109	hypothetical protein
AP53_1628	4.68289	7.85845	2.5603	5.73817	6.90333	4.34668	4.29493	4.52843	8.74759	4.34655	3.99331	5.79081	Integrase
AP53_1629	2.30242	4.63649	2.71904	3.04697	6.10945	2.9309	1.58376	2.82894	3.54824	4.39623	5.89013	8.039	Protein of unknown function DUF208
AP53_163	9.83485	14.9688	14.3055	10.3135	8.65392	12.7378	14.4741	13.6347	11.2151	13.4653	22.1043	18.5003	Mobile element protein
AP53_1630	2895.34	3709.74	3957.83	1819.52	1629.83	1817.69	3730.65	4324.51	2029.96	1982.64	2624.33	2297.71	SSU ribosomal protein S9p (S16e)
AP53_1631	2592.78	2955.47	2817.49	1365.23	1281.23	1346.08	2830.46	3309.71	1721.73	1514.95	1700.89	1500.3	LSU ribosomal protein L13p (L13Ae)
AP53_1632	113.953	133.341	127.195	151.122	175.364	146.014	142.538	137.347	174.607	179.194	151.095	149.712	Transcriptional regulator, Cro/CI family
AP53_1633	97.887	100.737	87.8639	106.474	131.95	104.164	105.896	103.504	127.977	127.465	160.788	212.867	hypothetical protein
AP53_1634	267.867	324.059	274.326	275.619	250.717	282.878	289.105	311.479	278.509	281.466	526.144	797.668	DegV family protein in cluster with TrmH family tRNA/rRNA methyltransferase YacO
AP53_1635	177.043	157.579	120.377	154.451	146.306	147.228	142.44	135.785	165.992	150.523	147.07	193.985	Hypothetical protein DUF901, similar to C-terminal domain of ribosome protection-type Tc-resistance proteins
AP53_1636	327.933	404.762	347.069	301.909	282.368	296.401	347.091	416.261	376.976	311.694	634.668	636.582	23S rRNA (guanosine-2'-O-) -methyltransferase rlmB (EC 2.1.1.-) ## LSU rRNA Gm2251
AP53_1637	69.2458	73.4256	80.8103	60.0102	62.1408	58.3288	77.4016	80.0587	76.2156	68.5878	85.9162	98.8253	Hypothetical protein, Spy1939 homolog
AP53_1638	188.532	212.611	209.73	146.215	157.286	177.606	206.233	224.128	173.205	184.769	133.311	146.945	COG1939: Ribonuclease III family protein
AP53_1639	156.75	197.607	207.738	124.048	131.636	136.977	179.94	222.905	157.9	153.492	137.305	113.901	Cysteinyl-tRNA synthetase (EC 6.1.1.16)
AP53_164	13.0326	13.1221	14.9633	10.3801	11.2071	16.9356	13.5964	14.3819	11.4116	20.2185	50.7515	52.7085	Mobile element protein
AP53_1640	93.4425	77.902	92.2042	70.7881	77.5803	72.321	87.8265	85.9295	74.9864	66.1338	73.9454	72.0378	FIG01114632: hypothetical protein
AP53_1641	365.717	382.839	344.163	250.685	224.293	270.618	312.996	368.361	270.524	260.601	281.148	355.539	Serine acetyltransferase (EC 2.3.1.30)
AP53_1642	293.307	362.918	373.613	203.873	189.517	222.81	328.424	380.886	251.564	234.261	271.353	253.02	FIG01114029: hypothetical protein
AP53_1643	351.678	491.221	510.538	191.846	165.673	204.978	448.085	581.238	326.038	241.607	369.618	330.238	Polyribonucleotide nucleotidyltransferase (EC 2.7.7.8)
AP53_1644	91.8601	77.394	55.3258	41.3786	30.5193	45.1546	59.896	40.2286	51.571	60.0034	103.582	142.833	Transaldolase (EC 2.2.1.2)
AP53_1645	108.639	91.4383	70.0121	42.6502	31.4695	48.5033	62.9027	53.6746	71.7011	68.492	180.588	273.151	Transport protein SgaT, putative
AP53_1646	61.0748	44.2297	20.5121	16.393	14.4697	19.6679	22.3393	20.6794	26.3147	27.38	26.0406	51.8304	PTS system IIB component
AP53_1647	49.3496	46.7993	30.9592	20.0322	19.1198	22.6111	27.8483	24.501	34.4635	27.5964	40.5536	55.8459	Transcription antiterminator, BglG family (EC 2.7.1.69)
AP53_1648	2788.23	2957.05	2531.4	2139.27	1996.32	1903.87	2780.2	2825.44	2271.59	2058.29	1077.02	1276.19	SSU ribosomal protein S15p (S13e)
AP53_1649	117.527	147.269	162.782	135.673	216.313	184.549	154.594	136.99	171.394	212.43	140.367	125.084	FIG01114948: hypothetical protein
AP53_165	6.35844	4.54888	7.02595	6.20022	5.92	4.68604	5.2485	5.48244	7.03272	7.77434	15.5244	16.4753	Mobile element protein
AP53_1650	90.6244	119.113	122.779	107.274	176.811	170.827	137.013	96.1254	148.531	175.082	109.812	72.9119	FIG01118158: hypothetical protein
AP53_1651	403.261	591.435	603.642	266.217	273.352	299.167	588.771	690.061	449.627	351.341	473.222	523.025	Peptide deformylase (EC 3.5.1.88)
AP53_1652	268.849	340.532	330.992	277.201	324.224	302.907	330.839	339.42	311.607	330.426	470.885	383.851	FIG01114677: hypothetical protein
AP53_1653	135.65	127.666	125.811	107.721	101.587	114.905	112.303	125.731	109.402	113.236	108.054	150.661	Transcriptional regulator, MarR family
AP53_1654	240.702	284.246	295.624	209.135	194.989	239.898	265.09	313.469	218.272	254.085	273.36	265.929	DNA polymerase III alpha subunit (EC 2.7.7.7)
AP53_1655	764.784	885.211	876.405	778.232	793.4	906.319	790.906	916.827	697.584	945.533	697.332	618.867	Prolyl-tRNA synthetase (EC 6.1.1.15), bacterial type
AP53_1656	578.868	626.823	609.987	577.07	561.447	613.789	575.545	630.486	468.913	647.266	554.14	506.936	Intramembrane protease RasP/YluC, implicated in cell division based on FtsL cleavage
AP53_1657	271.208	304.324	309.298	266.817	285.043	305.256	286.451	328.738	225.919	336.215	329.625	310.412	Phosphatidate cytidylyltransferase (EC 2.7.7.41)
AP53_1658	344.212	352.779	290.636	279.915	285.107	305.327	295.402	309.234	273.215	309.421	272.281	306.045	Undecaprenyl diphosphate synthase (EC 2.5.1.31)
AP53_1659	667.42	940.718	701.677	464.399	411.33	428.224	825.89	967.069	754.199	457.79	1112.85	1329.56	Preprotein translocase subunit YajC (TC 3.A.5.1.1)
AP53_166	199.743	201.438	202.879	200.075	170.178	174.531	207.758	204.53	178.98	164.095	173.704	147.8	membrane protein
AP53_1660	348.242	566.071	524.015	255.227	193.554	273.983	524.688	680.544	322.706	282.028	699.877	607.603	putative transport accessory protein
AP53_1661	51.7255	42.7712	49.7999	51.0151	38.8172	53.8076	38.3307	36.5815	33.0452	43.2805	38.695	29.6809	Pullulanase (EC 3.2.1.41)
AP53_1662	38.495	38.6733	33.1598	28.2861	25.8976	32.21	29.4379	27.8687	27.0105	28.4979	32.9176	39.9335	Glucan 1,6-alpha-glucosidase (EC 3.2.1.70)
AP53_1663	144.48	150.333	125.082	94.8035	74.258	85.2909	112.246	110.596	99.4583	86.1607	158.525	172.211	Multiple sugar ABC transporter, ATP-binding protein
AP53_1664	148.966	163.014	173.743	159.706	178.822	196.321	182.608	166.549	181.857	201.364	150.549	148.778	Leucine rich protein
AP53_1665	152.712	135.987	145.44	179.832	187.293	178.612	0.50278	0.0712758	0.0731445	0	0	0.36458	Streptokinase
AP53_1666	926.57	735.905	676.903	1160.46	1121.44	1172.98	744.152	589.68	902.644	1004.62	567.522	658.736	D-tyrosyl-tRNA(Tyr) deacylase
AP53_1667	1192.3	1215.35	1357.99	1603.75	1705.3	1889.96	1304.29	1206.18	1528.4	1763.15	1562.82	1481.27	GTP pyrophosphokinase (EC 2.7.6.5), (p)ppGpp synthetase I
AP53_1668	10640.4	10773.5	11333.7	9751.3	8968.21	10716.6	10196	12643.1	12113.1	8873.21	8245.8	11235	Collagen-like surface protein
AP53_1669	166.246	195.377	173.857	137.313	139.033	162.474	184.247	182.641	157.777	164.631	167.314	160.031	Ribonucleotide reduction protein NrdI
AP53_167	132.204	138.814	119.385	85.4571	81.295	77.9999	124.657	120.407	96.7702	91.2927	61.7514	45.3815	FIG01116967: hypothetical protein
AP53_1670	74.8288	103.33	85.467	69.9377	63.8634	87.2522	83.3556	88.0941	64.9379	83.8754	122.453	133.278	hypothetical protein
AP53_1671	75.7354	50.8443	60.6445	137.405	86.0967	138.024	56.2147	53.1361	60.9097	91.7894	82.7064	76.0466	Exodeoxyribonuclease III (EC 3.1.11.2)
AP53_1672	203.807	137.278	182.803	345.89	225.81	386.113	145.862	155.309	148.85	236.772	278.186	268.683	PTS system, maltose and glucose-specific IIC component (EC 2.7.1.69) / PTS system, maltose and glucose-specific IIB component (EC 2.7.1.69) / PTS system, maltose and glucose-specific IIA component (EC 2.7.1.69)
AP53_1673	136.58	157.293	132.871	100.008	85.4643	111.667	128.031	147.796	122.447	103.531	162.096	206.602	Ribosomal RNA small subunit methyltransferase E (EC 2.1.1.-)
AP53_1674	158.672	195.921	178.657	113.915	92.5916	122.524	159.471	182.171	130.701	113.708	141.697	191.242	Ribosomal protein L11 methyltransferase (EC 2.1.1.-)
AP53_1675	75.892	84.5347	62.0589	45.4996	40.5351	39.7866	69.8063	70.8736	62.6644	38.9687	47.1461	53.38	FIG01115320: hypothetical protein
AP53_1676	185.856	207.911	245.917	150.265	110.206	157.709	183.023	187.521	127.115	145.093	320.645	296.362	6-aminohexanoate-cyclic-dimer hydrolase (EC 3.5.2.12)
AP53_1677	243.405	230.539	240.584	280.519	238.516	292.747	215.077	238.963	204.219	259.51	229.809	190.137	Para-aminobenzoate synthase, aminase component (EC 2.6.1.85) / Aminodeoxychorismate lyase (EC 4.1.3.38)
AP53_1678	299.498	267.779	283.014	393.902	320.378	385.747	252.312	292.457	249.776	343.189	270.51	210.652	Anthranilate synthase, amidotransferase component (EC 4.1.3.27) @ Para-aminobenzoate synthase, amidotransferase component (EC 2.6.1.85) # TrpAb@PabAb
AP53_1679	249.865	233.332	244.443	328.267	267.238	330.29	216.559	238.457	190.566	265.887	236.023	199.93	Chromosome segregation helicase
AP53_168	497.015	644.895	597.492	361.788	315.762	415.548	528.709	657.157	415.189	414.767	583.757	595.751	tRNA-guanine transglycosylase (EC 2.4.2.29)
AP53_1681	420.415	469.279	399.26	287.52	260.842	268.632	415.889	481.301	319.716	281.14	304.92	325.816	Dipeptide-binding ABC transporter, periplasmic substrate-binding component (TC 3.A.1.5.2)
AP53_1682	59.5734	67.9562	64.9179	42.8382	47.5804	48.6049	66.1194	68.0719	50.9082	52.1996	46.4345	43.8323	Dipeptide transport system permease protein DppB (TC 3.A.1.5.2)
AP53_1683	64.367	73.9258	78.9471	54.4896	56.7341	62.7764	72.5407	79.9582	59.5101	68.3234	54.172	50.7572	Dipeptide transport system permease protein DppC (TC 3.A.1.5.2)
AP53_1684	94.932	106.073	112.448	74.8478	81.6872	78.2622	105.663	116.582	76.1283	83.7279	74.9454	77.0154	Dipeptide transport ATP-binding protein DppD (TC 3.A.1.5.2)
AP53_1685	77.8858	100.106	103.789	65.2806	63.5792	70.6432	98.8901	112.721	80.5647	78.7044	69.6107	68.5623	Dipeptide transport ATP-binding protein DppF (TC 3.A.1.5.2)
AP53_1686	450.863	319.407	102.584	173.571	131.966	126.313	151.521	132.064	263.831	89.1275	47.4727	182.377	FIG01115696: hypothetical protein
AP53_1687	106.347	103.146	93.2013	84.7612	76.3681	77.6743	93.0649	100.802	94.1278	86.8753	99.3603	92.7802	Streptococcal histidine triad protein
AP53_1688	67.7977	62.2037	58.6026	53.8154	46.7108	51.076	56.4374	63.4284	59.2599	59.1295	73.8665	69.7848	Laminin-binding surface protein
AP53_1689	9.99736	6.48193	6.36034	6.68195	11.1649	10.1232	3.751	7.03098	5.94203	6.26656	6.71682	7.93322	hypothetical protein
AP53_169	438.125	468.107	434.582	630.065	683.07	669.493	493.706	459.853	560.926	647.281	582.595	480.794	Zinc finger protein
AP53_1690	2128.12	2292.51	2481.01	2713.93	3049.86	3251.71	2574.92	2476.55	2660.97	3391.43	1533.38	1088.88	Fibronectin-binding protein
AP53_1691	1188.67	1244.05	1398.46	1212.1	1387.2	1398.5	1433.82	1470.8	1300.74	1462.47	838.32	628.474	C5a peptidase (EC 3.4.21.-)
AP53_1692	3005.31	2946.83	2340.98	2190.2	1955.86	1916.63	2725.3	2879.26	2632.81	1882.92	1372.77	1758.95	Antiphagocytic M protein
AP53_1693	11611.6	9499.76	7480.09	10050.3	8971.34	8548.2	8158.79	8459.42	10357.2	8413.48	5634.85	7938.47	Antiphagocytic M protein
AP53_1696	364.787	364.206	326.444	333.417	339.286	302.352	344.6	368.362	370.439	331.981	471.946	406.165	M protein trans-acting positive regulator (Mga)
AP53_1697	243.947	266.84	320.099	381.878	369.314	425.461	294.126	325.739	316.231	431.773	479.859	356.252	Hypothetical mga-associated protein
AP53_1698	669.229	575.212	632.274	863.713	788.433	874.717	615.653	619.651	690.876	829.691	480.72	442.256	Immunogenic secreted protein
AP53_1699	371.943	296.321	354.774	450.208	418.036	422.584	340.285	329.907	375.133	379.606	225.428	156.005	Two-component system histidine kinase
AP53_17	405.972	474.075	462.115	421.872	402.432	417.323	454.504	517.268	402.757	523.051	895.019	835.518	Ribose-phosphate pyrophosphokinase (EC 2.7.6.1)
AP53_170	548.744	511.543	531.305	863.213	944.984	894.74	596.284	553.476	693.52	866.525	499.352	351.148	Substrate-specific component BioY of biotin ECF transporter
AP53_1700	346.314	273.298	296.088	404.321	369.307	379.387	302.875	286.426	344.022	320.726	235.966	189.543	Two-component system response regulator
AP53_1701	301.668	269.082	330.058	389.168	378.998	390.637	322.642	317.036	360.783	338.38	385.47	348.291	ABC transporter permease protein
AP53_1702	225.33	193.831	227.997	304.847	313.694	299.441	227.568	203.125	257.265	252.458	192.76	150.508	ABC transporter ATP-binding protein
AP53_1703	273.025	221.685	261.905	351.158	342.583	344.104	279.235	251.684	362.831	296.893	202.325	141.585	periplasmic component of efflux system
AP53_1704	342.379	241.484	274.478	462.562	401.011	373.826	298.802	272.183	408.227	337.994	232.697	236.555	FIG01115531: hypothetical protein
AP53_1705	192.799	176.356	184.321	234.764	225.59	234.435	207.488	184.468	235.246	221.292	168.771	159.562	FIG01116435: hypothetical protein
AP53_1706	4039.3	4599.99	4513.96	6464.84	6999.65	7197.18	4933.7	3768.73	5688.82	6990.14	5285.46	5864.91	FIG01114845: hypothetical protein
AP53_1707	3150.7	3148.72	3055.12	3024.29	2849.69	2818.92	3192.22	3922.26	3154.26	2904.84	1663.75	1686.23	Peptidylproline cis-trans-isomerase (EC 5.2.1.8); Proteinase maturation protein (RopA)
AP53_1708	53.7758	53.788	65.8033	139.131	98.5694	112.418	72.6792	41.3361	75.3394	89.5807	133.133	97.4591	Streptopain inhibitor
AP53_1709	49.5396	41.5062	44.6359	138.009	82.4716	87.7802	56.7612	35.214	65.1602	64.1805	96.299	78.5263	Strepotococcal cysteine protease (Streptopain) (EC 3.4.22.10) / Streptococcal pyrogenic exotoxin B (SpeB)
AP53_171	174.896	214.828	202.941	147.53	126.823	140.909	205.096	214.346	178.715	162.181	259.166	323.261	Metal-dependent hydrolase (EC 3.-.-.-)
AP53_1710	19.7928	15.76	19.081	41.2796	37.5141	31.173	18.6161	18.7493	29.7101	28.9226	53.3901	28.207	FIG01114305: hypothetical protein
AP53_1711	9.94228	6.25662	8.92615	18.0817	16.1993	9.99172	10.7983	6.4294	17.228	8.32619	10.2631	11.419	hypothetical protein
AP53_1712	28.2272	26.6577	30.9642	39.5178	46.3825	33.7028	32.4642	24.6651	44.8265	35.7226	33.8875	35.4031	RopB; Rgg-like transcription regulator
AP53_1713	703.593	629.793	438.79	1696.68	788.076	1215.87	505.929	446.182	554.353	1486.29	4300.95	5488.24	Streptodornase B; Mitogenic factor 1
AP53_1714	8.56716	7.74994	8.78244	9.05429	13.8133	7.66806	6.26136	6.57892	9.37696	10.2238	5.47919	6.07599	FIG01115319: hypothetical protein
AP53_1715	53.8361	58.1266	58.4683	64.8227	58.4989	64.4368	60.5554	53.7128	60.3391	69.3915	71.6056	96.7044	Low temperature requirement C protein
AP53_1716	111.03	117.429	123.218	167.784	138.477	167.891	114.833	116.985	122.54	158.753	187.954	173.625	Glycerol dehydrogenase (EC 1.1.1.6)
AP53_1717	97.3109	98.0446	95.7152	125.932	97.4102	117.466	100.068	93.2407	98.2167	111.466	106.533	75.3431	Transaldolase (EC 2.2.1.2)
AP53_1718	105.023	96.0662	98.8437	128.301	112.499	128.363	97.5995	97.0278	112.438	115.724	98.9728	80.8139	Pyruvate formate-lyase (EC 2.3.1.54)
AP53_1719	78.0442	62.6525	79.2447	158.108	104.75	146.419	76.1659	74.246	89.9481	87.8404	91.0827	77.2483	PTS system, cellobiose-specific IIC component (EC 2.7.1.69)
AP53_172	259.96	288.601	263.298	220.354	192.696	222.8	254.506	237.664	256.178	216.404	280.352	414.569	tRNA-specific adenosine-34 deaminase (EC 3.5.4.-)
AP53_1720	68.2903	49.2345	65.2629	95.3204	78.2628	89.6344	53.817	54.6256	72.0296	57.6205	59.2826	61.073	PTS system, cellobiose-specific IIB component (EC 2.7.1.69)
AP53_1721	82.629	52.5396	58.5879	109.476	73.1167	87.9956	59.2058	52.5836	78.2301	56.3224	46.0568	43.3881	PTS system, cellobiose-specific IIA component (EC 2.7.1.69)
AP53_1722	367.824	379.506	378.292	545.514	584.528	553.802	426.452	368.348	469.548	592.55	851.277	928.111	Deoxyribonucleoside regulator DeoR (transcriptional repressor)
AP53_1723	426.364	402.027	335.24	508.032	552.604	487.675	411.586	327.329	463.253	505.463	512.607	547.152	Transcriptional regulator, DeoR family
AP53_1724	333.271	325.161	307.151	408.296	419.399	418.264	380.9	273.452	504.23	369.547	310.183	374.92	Pyruvate formate-lyase activating enzyme (EC 1.97.1.4)
AP53_1725	71.65	63.795	52.0812	97.7758	90.9325	72.7258	72.5691	51.3712	119.157	69.4429	49.8171	65.6918	FIG01114281: hypothetical protein
AP53_1726	1422.43	896.355	410.673	1380.89	1140.2	1027.37	579.816	402.231	892.527	722.77	362.393	1213	Preprotein translocase subunit SecE (TC 3.A.5.1.1)
AP53_1727	693.799	716.546	749.264	775.74	746.822	787.39	740.014	807.698	725.031	798.402	777.804	645.244	Multimodular transpeptidase-transglycosylase (EC 2.4.1.129) (EC 3.4.-.-)
AP53_1728	147.029	133.938	125.604	123.558	118.928	110.774	141.416	127.339	137.917	114.521	126.769	162.995	Hypothetical protein SPy2060
AP53_1729	334.751	395.052	355.458	266.874	239.711	252.733	388.763	371.052	335.672	315.407	339.91	355.789	FIG01115477: hypothetical protein
AP53_173	88.1653	86.2934	104.961	88.3812	93.1094	87.4951	106.232	78.3885	113.85	83.712	63.8218	54.4657	S-layer homology domain / putative murein endopeptidase
AP53_1730	301.89	336.965	361.198	318.005	271.587	297.549	360.148	373.418	344.107	329.416	402.234	380.068	Similar to ribosomal large subunit pseudouridine synthase D, Bacillus subtilis YhcT type
AP53_1731	277.091	248.671	260.665	288.852	288.129	301.864	269.962	266.517	281.583	309.625	195.656	174.191	Hypothetical protein SPy2065
AP53_1732	295.769	278.914	330.817	310.926	285.515	332.804	306.457	288.363	316.374	405.479	580.021	536.643	Dipeptidase (EC 3.4.-.-)
AP53_1733	156.983	115.254	153.805	217.366	199.791	195.255	172.773	129.66	181.078	224.391	248.546	206.456	transcriptional regulator, MutR family
AP53_1734	204.502	119.331	136.631	247.637	194.305	215.701	135.954	97.8297	160.921	200.259	238.032	196.233	Transcriptional regulator, MutR family
AP53_1735	141.471	142.314	156.765	249.024	244.378	248.313	118.958	91.1546	167.377	246.677	245.204	171.499	hypothetical protein
AP53_1736	10154.8	8868.4	9108.55	14806	14146	15667.2	8779.31	9080.68	10761.9	13572.9	14108.8	13402	Heat shock protein 60 family chaperone GroEL
AP53_1737	11056.3	8441.72	8147.16	14533.6	14149.7	15487.7	8102.47	8363.51	11046.3	12774.2	8911.31	9004.92	Heat shock protein 60 family co-chaperone GroES
AP53_1738	1246.47	1060.61	1088.01	1634.25	1676.64	1688.66	1111.18	1076.33	1210.12	1588.08	1051.43	827.203	ATP-dependent Clp protease ATP-binding subunit ClpA
AP53_1739	841.132	580.972	362.441	773.283	722.797	665.163	428.437	330.043	612.25	574.269	199.78	307.074	Transcriptional regulator CtsR
AP53_174	89.3536	78.4874	85.4924	99.9809	95.3247	81.8471	72.718	67.8811	100.202	73.972	68.2587	90.7381	Streptococcal pyrogenic exotoxin G (SpeG)
AP53_1740	78.7671	73.589	53.2678	63.7012	72.7953	62.6674	63.767	58.7294	89.1304	69.8962	50.6345	52.3593	hypothetical protein
AP53_1741	2032.9	2258.37	962.106	1174.23	1125.56	899.475	1384.62	1381.42	1565.64	966.524	1272.44	2922.41	Cold shock protein CspA
AP53_1742	1443.02	1644.62	1420.19	1097.76	718.486	928.446	1369.65	1318.83	1128.47	1071.83	2685.1	3205.82	Alkyl hydroperoxide reductase protein C (EC 1.6.4.-)
AP53_1743	1068.96	1224.45	1092.64	1224.62	782.146	1095.68	1228.17	1054.38	919.885	1205.74	2817.89	3868.55	Alkyl hydroperoxide reductase protein F (EC 1.6.4.-)
AP53_1744	32.163	23.4159	28.9945	31.4083	27.4266	27.8245	42.9341	31.8423	42.6905	46.4452	126.829	183.449	Imidazolonepropionase (EC 3.5.2.7)
AP53_1745	38.3624	29.7057	33.1346	34.7553	24.5411	33.6599	48.7526	36.6791	53.0068	48.3239	126.851	191.891	Urocanate hydratase (EC 4.2.1.49)
AP53_1746	43.2472	27.9638	37.1603	41.5855	29.4724	36.0868	59.7604	45.1058	67.8467	68.5079	218.786	261.937	Glutamate formiminotransferase (EC 2.1.2.5) @ Glutamate formyltransferase
AP53_1747	35.8032	28.9087	31.368	34.5031	18.7571	28.9234	57.2123	40.1556	57.4911	58.1957	193.332	258.863	Formiminotetrahydrofolate cyclodeaminase (EC 4.3.1.4)
AP53_1748	47.1832	35.7032	45.2362	59.6106	32.2078	48.4545	77.4565	50.2753	77.5202	99.3682	295.597	386.859	Formate--tetrahydrofolate ligase (EC 6.3.4.3)
AP53_1749	36.966	28.5412	38.8652	50.3575	25.7545	35.8078	61.9177	40.9888	56.7329	85.7891	209.657	228.95	Conserved protein
AP53_175	84.0384	49.9871	50.9821	63.0553	63.2158	49.459	44.3452	34.9688	77.4162	43.0464	19.1429	39.1901	hypothetical protein
AP53_1750	33.5342	26.8758	29.571	47.231	31.9716	44.814	49.3156	34.2742	51.6972	81.6116	210.362	247.585	putative cationic amino acid transporter protein
AP53_1751	36.4849	26.5538	31.7986	57.5341	36.6157	51.1055	53.5519	39.0462	58.5516	95.2231	273.498	318.901	Histidine ammonia-lyase (EC 4.3.1.3)
AP53_1752	74.2514	77.906	82.2784	107.328	87.8452	103.116	85.8309	78.6771	70.3471	116.476	185.477	181.916	Formiminoglutamase (EC 3.5.3.8)
AP53_1753	33.8512	29.9393	26.9252	42.6245	32.8983	39.3885	26.5608	26.9861	30.4944	40.9779	68.1723	75.4293	Transcriptional regulator, LuxR family
AP53_1754	3164.75	2948.06	3105.07	3239.58	2770.2	3156.59	3003.94	3243.64	2743.21	2880.3	2734.85	2456.61	SSU ribosomal protein S2p (SAe)
AP53_1755	2075.37	2186.8	2173.58	2324.01	2005.18	2357.08	2087.32	2238.78	1790.16	2165.97	2065.17	1740.37	Translation elongation factor Ts
AP53_1756	516.023	707.624	716.785	292.697	285.36	321.466	675.151	795.464	482.09	353.542	550.025	584.894	Neutral endopeptidase O (EC 3.4.24.-)
AP53_1757	238.807	205.621	187.195	250.173	207.524	251.057	180.513	151.519	203.045	282.658	572.489	759.93	Trehalose-6-phosphate hydrolase (EC 3.2.1.93)
AP53_1758	448.495	401.786	377.6	511.389	359.502	496.083	331.674	315.025	384.429	685.432	1877.54	2092.61	PTS system, trehalose-specific IIB component (EC 2.7.1.69) / PTS system, trehalose-specific IIC component (EC 2.7.1.69) / PTS system, trehalose-specific IIA component (EC 2.7.1.69)
AP53_1759	98.9171	87.9082	95.9663	113.728	123.929	112.988	94.7592	86.5718	115.203	120.758	84.3923	71.1857	Trehalose operon transcriptional repressor
AP53_176	70.7995	52.5227	66.8432	74.0582	71.2769	74.6465	72.4569	49.5064	76.6097	56.7846	28.469	32.156	hypothetical cytosolic protein
AP53_1760	24.3324	15.4769	14.7625	22.6984	14.6565	18.3182	21.9566	14.6447	22.7263	14.1545	20.08	11.8758	FIG01115695: hypothetical protein
AP53_1761	23.5597	20.2172	24.9421	25.1946	35.1254	21.3002	25.0455	11.3304	28.881	30.2454	21.0036	15.4237	FIG01114717: hypothetical protein
AP53_1762	51.3728	50.8927	48.7162	55.8611	82.9442	73.0436	54.2437	42.6305	65.3199	84.49	40.7401	49.7413	Transcriptional regulator, HxlR family
AP53_1763	147.445	139.265	148.155	166.886	187.077	177.506	158.5	140.214	178.487	196.897	118.188	91.5027	Glyoxalase family protein
AP53_1764	575.04	458.72	473.542	794.487	721.045	748.417	478.827	433.616	549.62	634.811	329.831	262.832	UPF0246 protein YaaA
AP53_1765	898.731	819.16	865.157	1160.32	1223.21	1399.77	864.345	833.195	1072.81	1333.25	920.872	1024.68	Ribonucleotide reductase of class III (anaerobic), activating protein (EC 1.97.1.4)
AP53_1766	559.07	461.278	368.673	580.36	590.683	583.072	411.969	348.235	599.584	571.954	246.196	317.053	Acetyltransferase (EC 2.3.1.-)
AP53_1767	584.498	495.924	475.542	607.874	606.647	611.838	524.213	475.519	542.058	618.279	435.278	390.549	Putative oxidoreductase
AP53_1768	352.882	170.32	96.8004	289.842	201.916	163.368	113.125	82.1097	189.92	125.607	58.5007	125.097	FIG01115181: hypothetical protein
AP53_1769	988.189	832.892	740.596	1149.99	1104	1092.22	829.754	790.447	973.995	1038.73	850.895	809.082	Ribonucleotide reductase of class III (anaerobic), large subunit (EC 1.17.4.2)
AP53_177	468.262	580.366	642.164	371.279	348.314	397.463	628.047	682.472	481.342	419.474	434.037	352.376	Glucose-6-phosphate isomerase (EC 5.3.1.9)
AP53_1770	199.027	182.395	159.86	239.232	236.806	206.96	180.244	152.992	205.792	199.169	170.965	184.356	Competence-induced protein Ccs4
AP53_1771	7.08438	5.94421	3.48595	3.03829	8.26777	6.57575	3.65482	2.82088	14.8877	3.28778	2.51715	29.8886	hypothetical protein
AP53_1772	1528.06	1922.92	1677.34	2015.05	2487.7	2022.36	1791.35	1869.63	2723.01	1988	4375.45	4677.99	Ortholog of S. aureus MRSA252 (BX571856) SAR1694
AP53_1773	2235.79	2235.75	2209.09	3077.61	3291.69	2916.46	2436.67	2308.69	3334.45	2758.21	3927.04	3809.28	Putative Holliday junction resolvase YggF
AP53_1774	1696.25	1349.89	875.129	1829.5	1964.45	1542.39	983.865	843.617	1762.65	1233.59	1055.64	1903.01	Hypothetical protein possible functionally linked with Alanyl-tRNA synthetase
AP53_1775	2529.55	2236.97	1752.95	3086.93	3255.18	2695.8	1869.07	1867.29	2976.23	2426.05	2037.78	1667.94	Transcriptional regulator SpxA2
AP53_1776	1032.9	1132.13	1045.77	1100.74	1278.89	1264.58	1093.88	1132.9	1219.84	1247.82	1099.34	1183.74	RecA protein
AP53_1777	203.987	199.258	203.786	219.22	239.231	243.234	212.761	179.885	217.353	244.609	167.119	144.711	Molybdopterin binding motif, CinA N-terminal domain / C-terminal domain of CinA type S
AP53_1778	577.822	537.798	584.441	771.609	778.292	838.619	577.436	521.58	530.339	838.986	546.071	364.442	DNA-3-methyladenine glycosylase (EC 3.2.2.20)
AP53_1779	411.081	360.041	390.853	497.28	555.854	536.381	400.794	354.13	431.008	547.32	296.283	177.545	Holliday junction DNA helicase RuvA
AP53_178	2469.41	1984.25	2252.51	3345.84	3669.68	3170.17	2380.2	1793.53	2451.7	3194.11	1281.86	853.604	Transcriptional regulator, RofA-like Protein (RALP)
AP53_1780	410.391	394.942	478.189	496.931	593.182	601.889	439.132	393.68	447.909	591.385	388.672	268.921	Multidrug resistance protein B
AP53_1781	516.495	445.302	542.552	616.692	673.846	660.451	509.653	450.067	568.421	638.373	438.775	347.465	DNA mismatch repair protein MutL
AP53_1782	370.276	303.251	344.483	383.56	434.034	403.572	320.133	282.157	405.771	354.999	267.766	217.357	Phage integrase: site-specific recombinase
AP53_1783	366.709	312.118	325.404	463.746	506.292	452.229	365.914	283.221	414.633	465.955	285.917	260.849	hypothetical protein
AP53_1784	241.934	192.206	222.397	319.971	312.764	275.416	220.612	194.305	244.572	256.089	163.206	105.198	Phage transcriptional repressor
AP53_1785	50.3864	39.4773	26.271	25.0234	42.0578	30.2648	28.6912	30.2938	41.8403	40.0864	19.9183	21.5538	conserved hypothetical protein - phage associated
AP53_1786	70.0815	60.6448	45.4731	66.0525	91.8516	65.9076	55.0233	53.2248	70.5824	97.2534	54.2459	73.6563	kilA protein, putative phage-related DNA binding protein
AP53_1787	71.5079	55.3091	37.3288	55.7471	80.7739	57.9488	52.0812	39.2152	67.3049	85.1593	40.4947	66.7662	Phage antirepressor protein
AP53_1788	150.937	127.003	134.087	160.499	186.677	146.093	148.599	118.746	197.921	207.374	91.6243	128.525	FIG01118151: hypothetical protein
AP53_1789	53.6623	46.8402	46.9559	54.2758	56.7036	53.0645	50.8227	50.1425	47.7024	56.3097	45.968	46.6815	Mobile element protein
AP53_179	587.118	530.825	439.441	605.546	627.144	505.414	592.829	413.268	576.589	493.743	589.906	699.302	FIG01118080: hypothetical protein
AP53_1790	27.2655	23.0045	27.5615	38.0128	37.663	31.0123	28.3409	26.6074	27.588	45.312	18.0837	14.1035	FIG01118442: hypothetical protein
AP53_1791	37.181	35.4394	34.7025	45.064	45.1787	41.8347	42.8042	33.1317	21.5771	41.586	23.083	11.9499	FIG01115767: hypothetical protein
AP53_1792	31.6583	26.2614	29.5035	25.3914	39.775	35.4914	29.9429	27.258	19.4044	39.4974	15.9524	11.6189	phage protein
AP53_1793	40.1877	36.8812	45.1801	43.5501	52.3006	49.9586	36.7144	43.5771	36.5088	55.952	25.7024	18.0877	FIG01114419: hypothetical protein
AP53_1794	46.0485	35.9837	40.3375	50.7828	55.7608	59.383	40.7252	39.8953	43.777	58.1736	28.0483	24.0728	FIG01114073: hypothetical protein
AP53_1795	44.2371	38.1983	43.0991	51.1971	55.7184	63.7292	40.9783	35.6639	38.3472	58.3474	33.0891	21.784	Phage protein
AP53_1796	29.7925	23.4449	24.9527	30.3073	32.8562	33.4477	28.1588	24.5655	25.1522	39.6936	21.9006	14.1361	DNA primase, phage associated
AP53_1797	16.2757	14.489	10.6782	13.4253	21.0671	14.844	14.4723	10.8388	13.0695	23.3708	12.1865	14.8999	FIG01114328: hypothetical protein
AP53_1798	21.0394	18.2362	18.752	25.3914	28.0894	29.688	21.0257	15.1744	15.2941	25.2657	17.2642	9.35573	Phage protein
AP53_1799	33.4529	27.6144	27.3682	26.0884	37.9345	31.1409	26.8307	27.2724	24.2874	34.157	27.3718	16.5509	FIG01115461: hypothetical protein
AP53_18	35.4957	29.208	28.713	37.0123	38.9248	30.8937	30.6696	20.5809	37.0568	28.9302	20.4129	24.7231	DNA recombination and repair protein RecO
AP53_180	8.34628	8.69341	6.79761	7.61742	9.33387	6.86931	4.35533	3.53617	9.27381	6.41117	2.94507	3.51706	hypothetical protein
AP53_1800	31.0756	24.978	31.1383	31.0512	43.8322	36.0744	32.9382	25.7439	29.5852	44.1646	23.1269	18.6179	FIG01115581: hypothetical protein
AP53_1801	13.4149	11.1362	13.358	13.0105	14.0254	10.1431	12.8271	11.0404	10.93	14.533	10.0603	10.2979	FIG01116340: hypothetical protein
AP53_1802	12.5914	6.45214	12.7455	16.2664	17.2358	10.8764	16.2088	14.2429	12.0963	20.6073	15.3389	11.6189	Phage encoded transcriptional regulator, ArpU family
AP53_1803	113.548	109.816	75.6115	79.9204	89.8611	71.2706	98.8333	93.7826	100.207	71.5689	51.4984	116.412	hypothetical protein
AP53_1804	84.9897	84.2642	99.1274	90.8765	91.4465	99.2233	85.8798	90.83	87.911	100.854	129.647	122.755	DNA mismatch repair protein MutS
AP53_1805	170.179	127.881	153.247	191.11	179.053	211.588	148.047	140.764	160.582	150.523	200.037	219.034	biofilm formation protein YmcA
AP53_1806	92.57	94.8733	101.292	100.638	102.289	107.274	96.0017	89.9921	103.84	92.4664	133.402	136.553	Arginine pathway regulatory protein ArgR, repressor of arg regulon
AP53_1807	591.159	609.361	583.77	664.468	671.305	659.551	632.323	591.563	634.554	693.894	535.055	416.239	Arginyl-tRNA synthetase (EC 6.1.1.19)
AP53_1808	208.112	156.988	117.473	261.309	244.674	206.657	139.155	126.188	157.056	154.9	110.178	146.926	bacteriocin immunity protein
AP53_1809	233.012	224.953	228.56	260.08	261.267	262.12	228.42	210.145	234.72	246.375	184.126	186.403	Transporter
AP53_181	111.524	91.2679	76.2034	106.855	109.4	108.928	87.8843	78.4413	89.066	113.259	56.5348	69.8926	Integral membrane protein (Rhomboid family)
AP53_1810	191.502	171.643	165.7	216.592	212.973	206.001	163.132	143.646	190.348	189.491	118.339	128.953	membrane protein, putative
AP53_1811	234.495	239.207	274.021	236.07	234.185	257.037	247.702	264.425	219.582	263.797	233.792	225.745	Integral membrane protein
AP53_1812	239.089	304.294	307.868	203.247	193.751	217.838	272.471	326.511	229.919	247.147	316.532	343.071	Aspartyl-tRNA synthetase (EC 6.1.1.12)
AP53_1813	108.705	146.146	140.657	83.0126	78.1367	90.2609	132.116	147.373	106.704	96.9504	132.792	135.223	Histidyl-tRNA synthetase (EC 6.1.1.21)
AP53_1814	963.243	1036.56	596.555	459.265	348.594	421.618	789.022	805.912	582.472	499.08	711.644	975.552	LSU ribosomal protein L32p
AP53_1815	694.871	770.816	536.86	527.464	362.833	455.756	675.314	679.888	460.626	552.46	1015.85	1219.52	LSU ribosomal protein L33p @ LSU ribosomal protein L33p, zinc-independent
AP53_1816	43.6899	37.1767	43.8437	49.2139	54.5545	47.7165	39.0145	43.239	45.4741	52.0935	40.8	31.5678	Cadmium resistance protein
AP53_1817	40.7509	35.902	40.5049	48.2362	58.8717	50.7397	40.6451	37.6913	45.9587	43.7678	31.6225	36.4601	Cadmium efflux system accessory protein
AP53_1818	43.5816	38.7628	44.7779	51.4973	58.3505	43.2974	39.3882	32.8614	50.6368	44.4262	39.2038	37.3239	FIG01115119: hypothetical protein
AP53_1819	90.6751	84.9138	90.8755	114.986	121.905	116.477	99.6315	78.6442	107.244	128.442	71.104	61.7338	FtsK/SpoIIIE family
AP53_182	508.068	522.716	481.12	430.807	400.961	413.624	468.37	501.35	389.285	415.505	461.459	482.541	UTP--glucose-1-phosphate uridylyltransferase (EC 2.7.7.9)
AP53_1820	103.208	91.043	111.152	139.8	145.475	138.343	113.306	100.631	115.787	151.28	87.8148	52.0935	FIG01114548: hypothetical protein
AP53_1821	71.3751	37.6715	22.796	82.7913	62.9458	61.9487	32.539	22.8601	43.9865	33.9709	27.4873	48.234	Transcriptional regulator
AP53_1822	148.633	155.203	148.316	183.312	170.552	163.494	146.371	154.199	143.433	151.495	170.765	174.727	FIG028593: membrane protein
AP53_1823	54.9246	58.43	56.1879	59.8794	63.2039	64.0279	49.6589	50.5272	54.4144	57.0072	65.0484	60.7621	Phosphohydrolase (MutT/nudix family protein)
AP53_1824	17.2154	13.2927	13.4428	17.3935	14.791	14.2848	14.8205	10.6698	15.8324	14.2844	11.7082	10.1409	FIG014387: Transcriptional regulator, PadR family
AP53_1825	93.1542	96.3224	115.143	119.098	111.781	136.545	104.156	98.227	120.716	107.102	96.8667	82.8509	FIG04612: Integral membrane protein (putative)
AP53_1826	120.749	99.4511	114.133	166.173	125.677	143.696	100.657	97.2665	113.481	95.3025	72.8631	54.5424	FIG015389: hypothetical membrane associated protein
AP53_1827	193.276	165.324	156.977	287.121	317.428	288.475	189.319	153.846	220.35	292.164	166.68	130.66	Phage infection protein
AP53_1828	50.2523	46.5602	44.4688	72.4653	89.6204	60.2029	52.8512	40.4386	82.3634	56.3936	52.2832	42.1144	Transcriptional regulator, TetR family
AP53_1829	954.659	1282.92	1368.04	649.555	579.416	622.278	1282.53	1535.88	810.292	782.36	1224.99	875.029	SSU ribosomal protein S4p (S9e)
AP53_183	781.975	930.717	965.033	722.044	717.274	800.109	899.05	1045.53	729.63	821.699	884.736	744.2	Glycerol-3-phosphate dehydrogenase [NAD(P)+] (EC 1.1.1.94)
AP53_1830	48.0585	46.5335	48.0348	52.6188	57.826	52.1922	52.5824	45.3195	52.0545	57.8604	44.3059	54.8162	Mobile element protein
AP53_1831	80.3318	56.0455	39.3415	62.6879	66.0178	49.922	47.6867	42.3132	69.8305	49.518	31.2846	52.3418	FIG01114855: hypothetical protein
AP53_1832	435.33	425.128	466.516	424.122	417.501	436.085	437.277	478.482	443.53	432.28	500.056	522.225	Replicative DNA helicase (DnaB) (EC 3.6.4.12)
AP53_1833	432.886	422.868	459.376	429.692	385.268	434.541	425.726	457.334	433.33	423.368	612.028	664.149	LSU ribosomal protein L9p
AP53_1834	222.329	191.282	168.089	205.777	199.888	185.433	168.662	164.485	208.886	166.36	207.808	285.818	Phosphoesterase, DHH family protein
AP53_1835	188.14	202.617	231.813	154.488	163.299	180.606	195.93	214.417	186.202	169.518	147.889	162.939	tRNA uridine 5-carboxymethylaminomethyl modification enzyme GidA
AP53_1836	121.963	128.898	142.08	104.121	111.75	116.476	122.517	142.336	141.656	100.229	130.398	173.294	MutT/nudix family protein
AP53_1837	363.494	402.4	419.731	263.464	253.789	314.69	364.391	400.556	344.862	298.225	350.363	437.846	tRNA-specific 2-thiouridylase MnmA
AP53_1838	128.072	120.44	151.193	117.284	115.385	104.43	144.447	128.888	136.011	101.074	72.3996	58.5878	L-serine dehydratase, beta subunit (EC 4.3.1.17)
AP53_1839	135.099	138.368	136.835	123.729	118.736	122.562	130.075	116.603	146.485	111.92	85.0122	84.4647	L-serine dehydratase, alpha subunit (EC 4.3.1.17)
AP53_184	260.865	228.733	254.986	299.393	315.089	328.017	262.692	233.23	276.333	309.568	235.082	307.76	Transcriptional regulator, MarR family
AP53_1840	528.041	572.14	623.759	363.654	323.767	389.417	532.219	663.612	388.182	422.02	688.715	580.769	Immunodominant antigen A
AP53_1841	190.101	183.745	161.525	224.116	242.42	218.995	160.392	160.518	184.6	205.061	212.957	318.022	Transmembrane component of general energizing module of ECF transporters
AP53_1842	122.004	113.231	106.278	138.975	151.226	133.964	99.5343	106.099	132.471	127.18	108.021	89.9739	ATPase component of general energizing module of ECF transporters
AP53_1843	320.201	326.314	342.2	352.88	374.688	342.877	327.329	338.967	362.427	325.53	353.899	302.97	ATPase component of general energizing module of ECF transporters
AP53_1844	311.972	318.678	282.086	318.07	339.414	326.387	259.526	270.303	329.607	282.456	239.836	248.943	CDP-diacylglycerol--glycerol-3-phosphate 3-phosphatidyltransferase (EC 2.7.8.5)
AP53_1845	377.207	350.914	327.867	380.178	356.98	340.332	326.245	327.515	382.365	304.651	266.434	265.087	Transcriptional regulator in cluster with unspecified monosaccharide ABC transport system
AP53_1846	72.2051	74.0625	81.5011	61.4905	66.3435	56.4881	73.8104	72.9529	70.7023	66.2842	90.2241	70.9488	FIG009210: peptidase, M16 family
AP53_1847	50.5423	56.4548	56.5648	48.4578	48.7447	47.0534	45.8717	52.413	53.3596	42.0643	72.7633	67.9441	FIG001621: Zinc protease
AP53_1848	354.683	373.196	414.079	283.013	278.723	247.862	402.387	399.082	404.784	205.157	189.372	216.096	Hyaluronan synthase (EC 2.4.1.212)
AP53_1849	314.684	311.316	424.799	279.956	277.932	235.454	390.005	411.042	388.001	224.539	218.749	199.329	UDP-glucose dehydrogenase in hyaluronic acid synthesis (EC 1.1.1.22)
AP53_185	294.399	254.029	290.382	360.15	386.776	400.392	295.625	254.085	288.015	396.324	221.734	172.436	Lipid A export ATP-binding/permease protein MsbA
AP53_1850	284.514	271.497	386.637	252.705	240.014	214.584	351.443	342.765	339.08	183.612	143.046	88.0462	FIG01117167: hypothetical protein
AP53_1851	528.84	635.854	693.133	449.275	385.151	467.804	679.717	788.908	659.941	379.625	334.032	311.478	UTP--glucose-1-phosphate uridylyltransferase (EC 2.7.7.9)
AP53_1852	192.453	177.228	196.704	186.081	161.467	171.102	184.886	211.145	186.061	173.088	203.025	190.052	FIG002958: hypothetical protein
AP53_1853	210.712	203.357	212.996	221.985	202.314	195.543	208.635	230.25	187.421	194.296	200.062	159.309	DNA recombination and repair protein RecF
AP53_1854	468.079	460.63	407.594	541.095	570.345	535.043	465.173	463.249	535.596	548.002	557.927	617.649	Putative sugar uptake protein SpyM3_1856/SPs1852
AP53_1855	1938.88	2116.07	1928.99	2684.7	2860.9	2967.76	2090.81	2159.05	2433.72	3020.44	1927.93	1822.24	Inosine-5'-monophosphate dehydrogenase (EC 1.1.1.205)
AP53_1856	150.535	151.731	136.794	130.01	152.189	127.905	140.309	134.948	168.142	142.512	147.743	156.183	Tryptophanyl-tRNA synthetase (EC 6.1.1.2)
AP53_1857	326.177	360.846	169.401	176.934	197.587	197.574	268.484	234.248	298.375	192.771	129.957	348.357	FIG01116071: hypothetical protein
AP53_1858	207.218	194.133	210.08	206.563	249.02	212.768	203.875	176.174	204.348	240.395	169.485	127.768	hypothetical protein BH3604
AP53_1859	345.726	399.441	372.218	317.11	326.183	288.104	355.143	367.5	306.977	304.955	321.776	231.866	ABC transporter ATP-binding protein uup
AP53_186	305.023	275.925	305.289	397.016	417.735	444.869	311.933	275.683	279.82	440.762	275.302	219.215	Lipid A export ATP-binding/permease protein MsbA
AP53_1860	126.338	112.286	120.934	146.417	171.9	125.135	111.269	92.944	156.627	122.978	89.4606	92.8603	ABC transporter, permease protein
AP53_1861	151.967	152.333	160.7	220.728	233.618	235.797	157.991	153.389	182.02	227.829	225.46	176.724	Mobile element protein
AP53_1862	263.196	250.388	213.841	332.416	360.203	255.195	254.985	254.801	300.391	252.783	577.969	677.16	LSU m3Psi1915 methyltransferase RlmH
AP53_1863	1161.54	1188.28	1133.42	1089.67	1121.6	1009.65	1128.12	1335.27	1107.09	979.544	969.803	1072.75	Serine protease, DegP/HtrA, do-like (EC 3.4.21.-)
AP53_1864	676.904	554.219	522.754	992.062	960.58	835.987	580.915	522.583	698.626	809.724	442.859	362.997	Chromosome (plasmid) partitioning protein ParB / Stage 0 sporulation protein J
AP53_1865	860.424	865.853	701.301	3325.33	1618.81	2321.32	781.027	864.106	672.613	3753.76	17255.5	11395.3	Streptolysin S biosynthesis protein B (SagA)
AP53_1866	16.3088	23.4239	17.6234	18.6204	23.759	26.8666	21.9086	16.7641	23.3861	22.5917	15.3798	12.3935	paratox?
AP53_1867	229.456	264.195	164.027	104.786	108.281	77.4724	334.211	251.384	252.547	84.9759	72.4056	68.5276	small RNA fasX
AP53_187	131.407	129.223	134.171	136.935	148.735	158.162	139.77	124.517	132.633	160.019	86.676	78.8378	FIG053235: Diacylglucosamine hydrolase like
AP53_188	260.606	225.99	143.961	196.655	179.274	195.721	176.977	148.725	203.282	166.334	97.2465	176.022	Deoxyuridine 5'-triphosphate nucleotidohydrolase (EC 3.6.1.23)
AP53_189	378.429	380.129	377.445	364.092	365.842	417.242	356.38	347.905	330.347	387.736	378.577	364.367	DNA repair protein RadA
AP53_19	249.121	199.828	182.708	274.267	257.54	245.387	194.057	199.167	238.133	234.586	223.042	321.56	Phosphate:acyl-ACP acyltransferase PlsX
AP53_190	458.543	503.537	499.037	449.091	458.617	517.102	487.339	474.614	412.342	479.679	462.458	394.686	Carbonic anhydrase (EC 4.2.1.1)
AP53_191	373.682	320.104	299.248	412.762	410.877	408.564	342.88	290.719	358.771	410.176	310.744	317.235	DUF124 domain-containing protein
AP53_192	523.276	610.463	662.43	480.856	457.469	512.718	611.783	686.953	498.741	533.301	718.751	658.839	Glutamyl-tRNA synthetase (EC 6.1.1.17) @ Glutamyl-tRNA(Gln) synthetase (EC 6.1.1.24)
AP53_193	89.0971	87.9668	88.0443	70.8395	76.8405	69.7232	72.5212	73.6812	76.8702	63.7649	52.6483	46.9986	Histidine kinase of the competence regulon ComD
AP53_194	78.433	77.2861	93.9524	72.8915	82.4347	75.327	73.1562	72.6329	76.6097	70.7026	75.7369	56.3951	Sensory transduction protein kinase (EC 2.7.3.-)
AP53_195	118.43	111.395	130.57	100.263	105.328	108.722	102.656	115.804	103.561	100.562	74.7991	67.2086	Response regulator of the competence regulon ComE
AP53_196	433.047	393.618	390.107	422.908	445.48	431.392	429.594	437.437	472.427	424.358	374.514	379.34	Ribonuclease P protein component (EC 3.1.26.5)
AP53_197	855.764	864.13	922.767	1095.74	1116.98	1170.12	893.289	948.073	960.307	1077.48	959.494	757.112	Inner membrane protein translocase component YidC, short form OxaI-like
AP53_198	1130.9	1124.35	1189.3	1546.18	1546.28	1552.36	1185.53	1242.52	1262.77	1545.47	1259.07	992.289	RNA-binding protein Jag
AP53_199	50.8218	57.2493	62.6338	76.3806	69.9523	71.9323	62.964	59.7987	60.5797	77.7382	111.098	78.9195	FIG01115631: hypothetical protein
AP53_2	324.04	315.662	309.649	348.467	370.847	302.467	302	293.758	288.566	325.996	308.805	225.527	DNA polymerase III beta subunit (EC 2.7.7.7)
AP53_20	111.142	116.27	106.673	175.336	160.907	135.012	95.612	90.0293	149.138	129.354	128.953	213.133	Acyl carrier protein
AP53_200	1669.77	1739	1024.84	1475.33	1104.6	1124.33	1389.48	949.266	1341.52	962.693	681.947	1570.73	LSU ribosomal protein L34p
AP53_201	112.084	97.1073	90.3134	115.9	95.1802	109.987	95.9015	76.9096	110.908	102.735	98.6702	146.498	N-acetylmannosamine-6-phosphate 2-epimerase (EC 5.1.3.9)
AP53_202	160.071	140.247	138.596	153.733	125.853	146.046	142.394	123.337	147.831	141.337	212.446	240.85	ABC transporter, predicted N-acetylneuraminate-binding protein
AP53_203	82.8801	62.1539	75.1996	92.2844	77.2933	81.6042	68.7775	56.8431	71.6984	71.4444	79.6361	85.0231	ABC transporter, predicted N-acetylneuraminate transport system permease protein 1
AP53_204	101.739	77.9897	95.7064	106.577	90.3673	101.444	91.7664	84.8795	89.6085	91.4559	92.0023	95.6989	ABC transporter, predicted N-acetylneuraminate transport system permease protein 2
AP53_205	112.933	91.3923	109.5	128.451	107.123	136.018	102.622	94.5824	110.344	104.767	122.334	115.947	FIG01114161: hypothetical protein
AP53_206	126.558	86.1266	112.674	131.147	108.612	129.729	102.555	88.0629	100.789	108.104	108.984	110.174	N-acetylneuraminate lyase (EC 4.1.3.3)
AP53_207	140.021	116.329	127.362	164.03	137.284	165.683	112.634	107.002	135.107	144.668	157.635	167.329	N-acetylmannosamine kinase (EC 2.7.1.60)
AP53_208	145.294	149.859	148.877	157.543	165.418	162.813	154.488	149.163	154.995	167.57	150.124	113.402	Sialic acid utilization regulator, RpiR family
AP53_209	193.002	178.149	149.914	179.792	166.493	167.292	162.695	164.486	148.821	161.389	140.337	168.773	Putative deoxyribonuclease YcfH
AP53_21	78.4703	73.3913	55.9839	68.6086	91.5031	68.7118	77.5071	55.7448	99.0743	92.1115	55.8561	70.5463	Phosphoribosylaminoimidazole-succinocarboxamide synthase (EC 6.3.2.6)
AP53_210	300.527	311.667	311.895	304.073	277.069	320.086	316.168	329.133	261.195	323.354	332.018	349.273	Ribonuclease M5 (EC 3.1.26.8)
AP53_211	382.827	460.213	476.378	423.248	427.358	489.995	465.875	517.342	410.359	522.21	545.968	475.572	SSU rRNA (adenine(1518)-N(6)/adenine(1519)-N(6))-dimethyltransferase (EC 2.1.1.182)
AP53_212	631.188	595.096	624.165	757.612	710.028	830.297	637.965	625.196	642.585	678.633	610.941	585.866	Ribosome small subunit-stimulated GTPase EngC
AP53_213	643.116	629.453	701.292	807.316	764.986	837.496	675.999	676.655	707.897	729.39	654.134	547.27	Ribulose-phosphate 3-epimerase (EC 5.1.3.1)
AP53_214	485.364	497.983	555.335	581.796	566.708	667.875	503.65	538.302	490.042	577.309	545.652	527.869	Thiamin pyrophosphokinase (EC 2.7.6.2)
AP53_215	659.965	694.756	744.673	813.802	785.134	867.218	669.399	743.671	709.648	814.184	710.567	567.991	DNA recombination protein RmuC
AP53_216	481.302	438.467	402.789	548.984	496.542	510.801	406.464	396.674	389.606	439.74	362.943	373.569	3'->5' exoribonuclease Bsu YhaM
AP53_217	296.971	273.739	239.966	292.424	285.35	271.239	244.69	235.24	277.235	272.213	255.59	195.448	PurR: transcription regulator associated with purine metabolism
AP53_218	1171.19	1100.92	1086.17	1225.37	1138.47	1161.76	1125.46	1140.24	1084.75	1167.05	1039.69	919.357	Surface exclusion protein
AP53_219	3785.48	4121.5	4034.45	2954.11	2832.63	3237	3856.56	4207.3	2960.61	3364.2	2287.05	1807.9	SSU ribosomal protein S12p (S23e)
AP53_22	338.338	373.95	357.966	348.883	456.418	412.424	423.852	340.141	394.937	535.4	270.162	194.357	Phosphoribosylformylglycinamidine synthase, synthetase subunit (EC 6.3.5.3) / Phosphoribosylformylglycinamidine synthase, glutamine amidotransferase subunit (EC 6.3.5.3)
AP53_220	2811.16	3047.4	3212.24	2489.54	2303.04	2688.8	2923.49	3328.56	2021.28	2682.89	3194.18	1961.75	SSU ribosomal protein S7p (S5e)
AP53_221	3584.77	4411.83	4520.54	3072.59	2822.18	3347.25	4231.05	4959.21	3184.69	3617.45	3882.33	3356.34	Translation elongation factor G
AP53_222	6536.42	8449.9	8312.49	5995.18	6007.02	6252.69	8439.07	9298.46	6724.76	6988.2	7316.76	7234.98	NAD-dependent glyceraldehyde-3-phosphate dehydrogenase (EC 1.2.1.12) / Plasmin(ogen) receptor
AP53_223	16.235	20.4332	15.1058	16.0595	23.4979	11.7424	26.3959	16.9253	27.2942	16.4389	18.1235	20.0975	FIG01114598: hypothetical protein
AP53_224	317.912	338.058	308.782	321.487	336.184	333.806	316.495	343.659	346.727	315.478	202.776	237.671	Amino acid transport ATP-binding protein
AP53_225	247.23	289.987	286.488	221.848	235.416	235.232	292.351	305.127	258.841	266.313	245.901	205.387	Amino acid ABC transporter, glutamine-binding protein/permease protein
AP53_226	184.732	180.233	181.34	203.527	186.836	206.778	181.663	190.187	195.475	196.7	213.77	210.053	FIG01114729: hypothetical protein
AP53_227	175.519	206.572	221.138	199.987	193.466	210.528	196.046	225.024	185.534	199.139	238.06	226.815	Undecaprenyl-diphosphatase (EC 3.6.1.27)
AP53_228	280.007	275.177	238.6	262.378	265.05	272.032	231.889	240.571	284.723	229.547	260.805	349.333	Negative regulator of genetic competence MecA
AP53_229	289.068	295.84	307.219	299.069	323.99	352.956	284.185	306.11	289.619	307.471	233.71	220.21	Undecaprenyl-phosphate N-acetylglucosaminyl 1-phosphate transferase (EC 2.7.8.-)
AP53_23	365.777	362.255	342.699	371.151	470.455	422.111	395.123	324.275	364.069	519.918	233.298	190.657	Amidophosphoribosyltransferase (EC 2.4.2.14)
AP53_230	50.1599	34.1527	34.5275	36.6765	46.4673	36.2002	31.6751	26.9423	35.3288	31.4016	20.1013	34.9314	hypothetical cytosolic protein
AP53_231	354.501	399.491	372.355	286.715	259.843	313.689	337.396	409.603	312.401	280.823	454.404	465.136	Iron-sulfur cluster assembly ATPase protein SufC
AP53_232	426.413	470.05	481.412	378.438	329.699	388.423	406.698	482.801	348.043	348.252	482.17	457.278	Iron-sulfur cluster assembly protein SufD
AP53_233	433.942	496.099	491.806	352.168	320.949	376.082	431.448	466.878	346.819	330.971	392.388	332.813	Cysteine desulfurase (EC 2.8.1.7), SufS subfamily
AP53_234	449.98	467.271	471.301	351.353	330.716	364.76	420.685	454.398	358.453	324.107	281.008	259.007	Putative iron-sulfur cluster assembly scaffold protein for SUF system, SufE2
AP53_235	457.418	478.934	503.473	356.804	338.445	379.956	439.367	470.958	325.295	329.33	331.325	283.277	Iron-sulfur cluster assembly protein SufB
AP53_236	531.427	451.587	506.274	602.648	575.84	621.236	488.231	493.03	469.81	598.252	431.893	309.267	D-alanyl-D-alanine carboxypeptidase (EC 3.4.16.4)
AP53_237	84.5902	80.9764	87.3637	70.8817	69.5344	67.1666	78.841	82.1761	76.1683	60.3457	73.5192	60.2436	D-alanyl-D-alanine carboxypeptidase (EC 3.4.16.4)
AP53_238	660.221	631.055	641.686	769.317	671.44	718.562	662.309	656.76	651.935	737.054	852.53	788.942	Oligopeptide ABC transporter, periplasmic oligopeptide-binding protein OppA (TC 3.A.1.5.1)
AP53_239	402.671	362.226	396.912	478.162	469.793	447.058	392.778	366.557	395.354	428.91	329.777	247.348	Oligopeptide transport system permease protein OppB (TC 3.A.1.5.1)
AP53_24	391.479	393.243	353.104	416.538	503.746	489.111	415.585	347.28	396.02	590.569	215.05	175.514	Phosphoribosylformylglycinamidine cyclo-ligase (EC 6.3.3.1)
AP53_240	482.503	446.909	503.282	600.957	584.527	592.643	497.628	466.963	483.642	545.201	466.763	399.153	Oligopeptide transport system permease protein OppC (TC 3.A.1.5.1)
AP53_241	563.9	537.19	561.326	710.295	667.086	719.334	561.147	539.814	575.561	688.168	506.904	406.848	Oligopeptide transport ATP-binding protein OppD (TC 3.A.1.5.1)
AP53_242	535.575	492.203	541.455	676.609	640.478	704.357	579.974	553.898	535.221	642.485	504.231	415.327	Oligopeptide transport ATP-binding protein OppF (TC 3.A.1.5.1)
AP53_243	16.8844	15.2135	18.8822	19.4667	22.9104	13.7386	21.1168	14.1447	25.5366	20.1494	12.762	9.04387	Transposase
AP53_244	8.16989	10.2825	10.0705	9.46489	9.67146	10.4394	13.4534	6.9287	12.3131	12.9996	12.667	15.5594	Competence-specific sigma factor ComX
AP53_245	46.7185	42.2405	42.3202	45.7224	52.4385	48.3638	47.5965	39.5818	46.6357	53.063	39.4753	47.479	Mobile element protein
AP53_246	412.901	467.513	412.737	511.127	558.118	524.369	422.01	441.749	528.845	458.88	702.285	660.95	FIG001553: Hydrolase, HAD subfamily IIIA
AP53_247	419.621	474.525	437.096	408.758	414.621	422.496	414.791	485.436	466.858	411.975	617.174	636.169	GTP-binding protein YqeH, required for biogenesis of 30S ribosome subunit
AP53_248	435.113	480.248	456.84	423.847	456.89	402.999	442.529	527.488	553.219	421.839	631.522	584.193	FIG004454: RNA binding protein
AP53_249	400.469	430.276	417.521	460.334	433.356	492.333	399.467	441.472	458.779	436.585	730.451	838.761	Nicotinate-nucleotide adenylyltransferase (EC 2.7.7.18)
AP53_25	463.472	558.18	515.965	504.808	649.839	655.394	581.881	517.874	521.6	844.987	467.708	334.813	Phosphoribosylglycinamide formyltransferase (EC 2.1.2.2)
AP53_250	387.109	398.448	382.146	408.143	413.725	444.261	379.622	397.67	416.812	404.838	404.674	380.025	Hydrolase (HAD superfamily), YqeK
AP53_251	256.099	233.204	187.024	245.719	261.16	237.845	177.984	187.847	238.341	211.816	185.586	271.795	Iojap protein
AP53_252	153.093	156.517	141.921	155.966	185.514	175.5	151.032	138.405	191.719	159.614	164.354	193.519	FIG145533: Methyltransferase (EC 2.1.1.-)
AP53_253	154.805	138.726	145.491	171.661	186.126	170.82	150.307	143.534	179.903	166.894	138.501	148.743	FIG007079: UPF0348 protein family
AP53_254	302.831	394.72	284.482	199.519	183.979	199.354	317.083	337.671	292.403	218.815	258.361	399.007	FIG007491: hypothetical protein YeeN
AP53_255	831.003	822.368	814.961	843.307	703.468	729.271	776.322	836.432	773.932	590.206	920.831	834.154	Cysteine ABC transporter, substrate-binding protein
AP53_256	257.553	223.09	243.086	385.613	350.607	362.206	243.854	236.358	319.822	279.441	293.462	355.769	Methionine ABC transporter substrate-binding protein
AP53_257	283.166	226.396	263.777	461.337	408.73	407.127	257.818	249.646	328.792	332.4	231.015	190.162	Methionine ABC transporter ATP-binding protein
AP53_258	208.962	156.243	153.151	285.204	256.544	289.998	151.177	147.094	207.714	229.406	139.476	219.68	Methionine ABC transporter permease protein
AP53_259	128.296	153.133	149.967	144.422	145.272	141.655	146.489	144.301	132.062	123.614	74.7544	53.1242	Branched-chain amino acid transport system carrier protein
AP53_26	766.627	791.196	825.491	962.248	1149.17	1177.76	937.7	776.282	793.103	1441.13	568.428	289.505	IMP cyclohydrolase (EC 3.5.4.10) / Phosphoribosylaminoimidazolecarboxamide formyltransferase (EC 2.1.2.3)
AP53_260	286.524	312.891	278.73	244.259	286.574	260.615	283.395	270.165	228.545	247.718	117.997	98.8995	Dicarboxylate/amino acid:cation (Na+ or H+) symporter
AP53_261	245.95	274.261	263.714	266.628	245.886	256.617	250.797	295.187	224.579	263.041	265.274	246.976	Trk system potassium uptake protein TrkA
AP53_262	228.133	260.802	255.138	198.498	209.866	202.25	239.031	253.324	196.495	232.681	221.092	169.746	Potassium uptake protein TrkH
AP53_263	117.975	125.47	121.037	107.113	118.652	111.217	122.042	121.768	128.349	109.367	104.686	91.8743	rRNA small subunit 7-methylguanosine (m7G) methyltransferase GidB
AP53_264	783.814	896.45	789.968	787.77	670.251	665.166	817.593	936.98	748.408	674.108	1235.34	1103.2	LemA protein
AP53_265	764.535	902.632	849.411	903.843	753.861	858.809	831.022	968.84	746.706	802.116	1793.5	1736.85	Heat shock protein HtpX (EC 3.4.24.-)
AP53_266	661.559	704.101	630.879	537.023	508.548	553.661	602.717	666.707	581.799	532.961	771.453	832.127	COG1399 protein in cluster with ribosomal protein L32p, Firmicutes subfamily
AP53_267	1111.8	1463.71	1173.24	947.28	932.276	994.78	1175.51	1366.08	1138.63	1008.67	2042.08	2161.05	Response regulator CsrR
AP53_269	300.152	282.931	261.651	270.329	288.913	260.34	258.392	247.175	326.379	246.122	233.464	260.171	Ribonucleotide reductase transcriptional regulator NrdR
AP53_27	233.189	227.072	238.027	252.379	322.669	287.864	282.88	222.417	235.259	369.528	133.562	71.5471	putative choline binding protein
AP53_270	308.475	261.789	244.204	301.284	297.565	277.268	243.864	233.389	260.647	262.087	229.988	252.615	Helicase loader DnaB
AP53_271	604.596	636.458	652.109	647.579	671.892	685.44	623.032	646.092	586.676	686.333	708.316	594.646	Helicase loader DnaI
AP53_272	742.992	783.236	723.177	887.246	887.873	930.537	714.213	681.196	675.804	871.072	811.814	788.172	GTP-binding protein EngA
AP53_273	226.019	209.354	218.383	258.846	254.035	241.594	214.627	217.503	236.149	219.014	190.351	160.469	SWF/SNF family helicase
AP53_274	1231.97	1133.53	1309.92	1600.71	1480.42	1497.44	1241.71	1348.32	1327.82	1329.44	1691.14	1611.8	FIG01114242: hypothetical protein
AP53_275	635.089	534.982	532.488	697.356	669.633	663.051	528.252	513.707	589.869	595.592	453.793	404.99	UDP-N-acetylmuramate--alanine ligase (EC 6.3.2.8)
AP53_276	397.061	296.62	280.442	460.515	422.58	430.42	313.505	272.058	343.905	392.065	236.093	279.617	putative arylalkylamine n-acetyltransferase
AP53_277	729.864	671.205	695.993	843.273	810.082	844.316	675.353	715.708	705.146	822.332	797.177	773.85	FIG004453: protein YceG like
AP53_278	700.594	739.21	730.051	757.641	747.869	738.984	756.662	781.716	747.915	794.598	736.572	634.507	Transcription elongation factor GreA
AP53_279	1091.15	1144.73	1096.84	1496.17	1359.03	1327.77	1256.16	1286.14	1106.15	1325.89	1260.07	950.651	Inner membrane protein translocase component YidC, OxaA protein
AP53_28	560.329	589.69	595.39	674.857	846.001	870.59	678.351	580.126	639.058	1077.4	418.032	287.699	Phosphoribosylamine--glycine ligase (EC 6.3.4.13)
AP53_280	466.303	450.25	462.92	502.185	502.551	516.454	508.164	550.578	467.202	506.985	586.902	588.446	Predicted nucleoside phosphatase
AP53_281	268.944	288.544	277.554	262.722	275.808	269.634	280.441	326.848	263.889	267.542	314.939	248.768	FIG011178: rRNA methylase
AP53_282	573.538	513.623	446.39	455.829	408.617	403.877	459.669	506.404	409.68	380.612	382.447	422.77	FIG005986: HD family hydrolase
AP53_283	851.596	916.966	1040.79	773.885	757.778	855.776	950.047	1160.14	734.402	812.188	773.315	829.328	FIG005935: membrane protein
AP53_284	516.482	521.426	473.502	463.106	449.409	488.258	510.517	556.862	536.019	481.912	722.087	1084.27	FIG027054: hypothetical protein
AP53_285	160.952	170.533	191.017	151.454	146.524	167.836	163.276	202.948	151.668	160.158	253.016	259.978	Glutamate racemase (EC 5.1.1.3)
AP53_286	317.196	331.178	371.355	258.956	243.367	293.202	324.068	361.523	311.047	306.166	389.751	405.921	unknown domain / Nucleoside 5-triphosphatase RdgB (dHAPTP, dITP, XTP-specific) (EC 3.6.1.15)
AP53_287	228.191	231.241	240.217	199.629	173.218	201.184	223	249.655	180.564	190.019	275.55	285.408	FIG009886: phosphoesterase
AP53_288	195.631	208.021	240.614	186.863	166.511	203.641	186.554	225.539	189.77	191.265	295.527	356.404	FIG042801: CBS domain containing protein
AP53_289	122.38	126.561	148.51	115.434	115.523	104.391	129.944	126.488	132.266	120.058	153.916	144.718	Tyrosine recombinase XerD
AP53_29	579.467	566.751	603.771	809.738	915.589	951.874	721.575	592.716	682.309	1117.82	473.725	274.012	Phosphoribosylaminoimidazole carboxylase catalytic subunit (EC 4.1.1.21)
AP53_290	175.523	140.698	173.042	158.111	144.359	152.313	152.041	148.268	147.901	138.512	172.276	161.293	Segregation and condensation protein A
AP53_291	246.384	227.73	287.749	226.683	212.687	232.959	244.622	248.557	235.877	228.473	280.955	256.898	Segregation and condensation protein B
AP53_292	240.035	232.546	245.266	184.729	157.806	188.274	201.945	231.832	217.566	190.397	217.112	212.65	Ribosomal large subunit pseudouridine synthase B (EC 4.2.1.70)
AP53_293	155.806	154.769	188.822	164.467	142.515	152.166	142.718	183.595	160.001	163.61	179.158	163.292	Protein YidD
AP53_294	191.994	182.973	174.006	252.434	253.355	226.324	197.234	181.639	226.767	233.925	205.35	173.08	tRNA (cytidine(34)-2'-O)-methyltransferase (EC 2.1.1.207)
AP53_295	108.079	127.55	135.309	111.65	188.663	120.14	128.554	108.008	160.769	129.977	102.033	110.857	Substrate-specific component RibU of riboflavin ECF transporter
AP53_296	173.435	221.398	203.717	168.643	236.162	165.035	218.396	192.341	232.354	173.846	260.836	260.892	Membrane-associated phospholipid phosphatase
AP53_297	141.933	138.377	122.273	139.556	167.551	132.523	137.586	122.096	166.117	140.813	119.785	104.874	COG1242: Predicted Fe-S oxidoreductase
AP53_298	140.199	142.384	132.931	167.263	174.477	173.577	138.429	129.044	168.52	160.205	135.208	164.691	SAM-dependent methyltransferase, MraW methylase family (EC 2.1.1.-)
AP53_299	293.649	332.238	320.956	379.444	412.521	368.257	323.62	356.495	358.303	400.436	475.667	433.745	Hemolysins and related proteins containing CBS domains
AP53_3	50.5835	54.8827	48.5217	57.1948	68.6541	49.4035	56.3913	49.2921	67.9346	48.847	59.1988	116.322	FIG01114317: hypothetical protein
AP53_30	848.713	971.291	983.523	1054.81	1360.07	1450.82	1094.61	919.405	1068.12	1803.67	748.99	436.531	Phosphoribosylaminoimidazole carboxylase ATPase subunit (EC 4.1.1.21)
AP53_300	260.741	220.656	162.178	285.124	160.927	226.242	166.624	165.894	193.988	252.758	548.451	753.028	Pyruvate formate-lyase activating enzyme (EC 1.97.1.4)
AP53_301	713.678	812.262	789.495	748.803	580.624	689.673	763.784	840.372	737.693	723.955	1287.45	1306.27	Manganese-dependent inorganic pyrophosphatase (EC 3.6.1.1)
AP53_302	529.188	542.807	535.84	754.909	729.039	709.618	538.622	504.076	563.013	701.783	735.186	531.477	FIG01114725: hypothetical protein
AP53_303	102.469	93.276	109.312	117.52	137.229	121.38	111.622	98.6161	118.876	123.19	80.417	56.0547	ABC-type Fe3+-siderophore transport system, permease 2 component
AP53_304	164.264	174.095	195.478	185.463	227.566	228.691	197.277	182.457	213.55	252.898	183.208	180.061	ABC-type Fe3+-siderophore transport system, permease component
AP53_305	93.0594	88.5182	107.732	91.8227	115.848	108.024	100.474	99.1998	103.356	104.193	75.3786	52.6025	Ferrichrome-binding periplasmic protein precursor (TC 3.A.1.14.3)
AP53_306	72.072	74.3326	85.5995	72.8341	92.0058	90.8889	85.9233	77.9192	84.7821	91.6583	68.4549	57.0584	Ferrichrome transport ATP-binding protein FhuC (TC 3.A.1.14.3)
AP53_307	174.521	213.397	195.623	162.463	146.293	167.866	186.634	222.507	153.855	187.129	298.865	258.14	UDP-N-acetylmuramoylalanyl-D-glutamate--L-lysine ligase (EC 6.3.2.7)
AP53_308	237.804	270.719	262.314	238.167	224.449	239.648	251.599	274.214	196.411	233.121	297.281	271.962	Membrane protein involved in the export of O-antigen, teichoic acid lipoteichoic acids
AP53_309	331.987	424.942	423.466	265.441	277.996	296.58	381.685	455.698	312.89	353.879	563.116	468.655	Uracil phosphoribosyltransferase (EC 2.4.2.9)
AP53_31	247.961	227.189	212.799	248.309	316.71	249.774	211.097	179.806	255.564	274.928	253.658	342.062	FIG01114657: hypothetical protein
AP53_310	101.543	112.569	132.854	98.9613	102.259	90.6514	101.929	110.417	87.6721	97.694	135.423	121.616	hypothetical protein
AP53_311	4251.89	3466.26	3281.56	5912.89	5725.32	5461.69	3612.25	3354.44	4320.68	4780.9	2977.16	2561.67	ATP-dependent Clp protease proteolytic subunit (EC 3.4.21.92)
AP53_312	679.09	590.585	685.179	926.786	1058.09	853.785	644.692	548.363	771.357	776.906	511.972	363.284	hypothetical protein
AP53_313	748.613	606.694	590.979	987.949	965.888	1016.23	652.702	534.429	857.162	907.5	549.283	633.261	Thymidylate kinase (EC 2.7.4.9)
AP53_314	770.839	665.949	694.867	1147.6	1187.66	1152.16	752.772	650.72	924.896	1049.12	793.353	684.416	DNA polymerase III delta prime subunit (EC 2.7.7.7)
AP53_315	534.418	420.826	423.298	681.618	686.37	596.765	480.406	370.556	633.666	607.738	370.86	290.297	hypothetical protein
AP53_316	608.572	565.072	613.845	998.343	1069.54	1017.91	646.461	542.927	712.581	927.954	574.288	397.839	hypothetical
AP53_317	718.228	405.961	361.7	876.16	786.465	688.288	407.964	321.893	560.461	569.542	302.506	382.039	DNA replication intiation control protein YabA
AP53_318	1018.82	1022.38	1070.99	1594.9	1650.52	1780.23	1108.19	1058.01	1219.65	1660.99	1674.53	1670.12	rRNA small subunit methyltransferase I
AP53_319	627.982	551.578	539.542	863.566	903.721	773.837	625.161	511.68	614.478	756.056	459.221	358.687	FIG01114628: hypothetical protein
AP53_32	69.3756	46.5174	44.9199	62.8103	74.5817	37.6004	41.261	40.118	50.0828	58.8092	54.7679	36.4928	hypothetical protein
AP53_320	272.563	305.925	272.552	246.659	259.571	264.654	343.298	338.799	252.831	302.328	326.482	358.597	Cytoplasmic copper homeostasis protein CutC
AP53_321	619.236	709.84	631.524	505.125	489.298	506.751	613.273	741.308	531.694	533.058	620.031	526.588	Arsenate reductase (EC 1.20.4.1)
AP53_322	16.6515	15.0065	11.3293	14.8116	15.4554	13.0844	14.7063	11.5066	13.8243	17.9905	9.81689	15.0731	FIG01115198: hypothetical protein
AP53_323	223.861	265.632	252.256	230.056	182.681	202.031	252.196	287.392	198.858	182.645	282.911	257.481	Exodeoxyribonuclease III (EC 3.1.11.2)
AP53_324	989.253	677.086	639.198	1525.72	842.805	1262.42	712.69	631.046	636.129	855.907	2478.09	3013.45	Lactate 2-monooxygenase (EC 1.13.12.4)
AP53_325	91.2335	36.2226	46.0727	115.108	55.579	65.9453	48.7005	32.2184	39.9177	54.4949	128.11	159.775	hypothetical protein
AP53_326	822.893	726.674	862.808	1155.39	873.284	1076.46	862.391	873.142	777.053	890.408	1125.49	1065.06	Serine endopeptidase ScpC (EC 3.4.21.-)
AP53_327	478.174	458.701	498.86	428.144	478.49	499.505	495.214	525.922	590.062	495.916	367.295	385.774	FIG01118451: hypothetical protein
AP53_328	439.344	457.59	478.717	442.58	498.321	477.937	483.19	488.92	545.725	470.596	310.928	185.993	FIG01115281: hypothetical protein
AP53_329	187.874	172.799	200.152	215.48	239.954	236.935	200.631	182.219	184.419	236.703	124.642	79.8958	Membrane protein, putative
AP53_33	646.949	708.584	704.961	836.6	911.022	999.296	745.394	675.182	701.228	1148.06	937.365	774.057	Adenylosuccinate lyase (EC 4.3.2.2)
AP53_330	1046.03	1058.98	1117.72	1297.35	1281.46	1462.78	1104.28	1155.08	1078.45	1433.89	954.538	660.17	Methionyl-tRNA synthetase (EC 6.1.1.10)
AP53_331	50.4963	48.0772	61.1098	43.0884	42.4267	46.628	44.9931	64.6512	44.7196	55.7855	41.0525	26.4922	hypothetical protein
AP53_332	21.721	22.417	32.4917	19.4827	18.2515	21.7744	23.9058	26.6881	17.9542	21.7738	22.9678	17.0639	FIG01115797: hypothetical protein
AP53_333	167.198	166.624	186.186	156.906	143.297	180.038	159.219	181.714	147.493	156.133	101.887	60.233	Ribonucleotide reductase of class Ib (aerobic), beta subunit (EC 1.17.4.1)
AP53_334	158.133	140.801	167.554	150.687	136.807	181.496	145.55	149.739	123.981	144.069	96.9644	59.7993	Ribonucleotide reduction protein NrdI
AP53_335	292.221	271.624	342.197	351.428	290.976	376.517	272.681	285.747	227.394	322.058	210.057	147.621	Ribonucleotide reductase of class Ib (aerobic), alpha subunit (EC 1.17.4.1)
AP53_336	986.51	1026.64	1019.19	1115.4	896.539	1150.18	926.908	1011.17	900.168	997.982	1110.36	1245.88	C3 family ADP-ribosyltransferase (EC 2.4.2.-)
AP53_337	49.9772	45.6519	46.5562	54.9027	57.1975	50.7868	49.3981	49.1031	50.9878	57.2305	47.3185	49.1804	Mobile element protein
AP53_338	9055.62	7261.12	4919.99	9019.33	8530.77	8200.24	6019.87	5317.83	8616.21	7081.89	4249.03	9268.7	FIG01114323: hypothetical protein
AP53_339	126.901	128.919	116.49	106.211	113.743	118.685	121.912	123.684	133.378	122.941	130.679	141.991	Mobile element protein
AP53_34	66.4597	58.1467	38.6589	51.8964	70.8973	49.4108	48.3462	31.3809	63.028	50.0722	32.357	86.6705	Transcriptional regulator
AP53_340	93.0563	107.46	101.002	73.6018	83.2728	82.4317	104.497	100.538	102.542	85.8414	111.836	105.906	hypothetical protein
AP53_341	15.5195	13.2969	14.7234	15.3205	20.3004	13.2169	14.8352	8.45498	18.272	16.3467	15.7816	17.0447	hypothetical protein
AP53_342	571.22	700.13	734.609	598.108	528.313	744.066	651.037	843.068	511.5	601.429	721.308	953.196	FIG01114229: hypothetical protein
AP53_343	137.042	147.84	129.711	130.15	117.474	133.382	125.373	149.446	129.317	118.79	101.931	111.8	FIG01115464: hypothetical protein
AP53_344	232.865	274.008	183.564	121.279	102.683	130.082	204.685	234.75	210.894	130.542	150.608	221.327	FIG01114304: hypothetical protein
AP53_345	290.866	335.3	259.457	215.191	163.734	223.906	266.384	309.942	233.965	220.362	337.735	515.462	3-oxoacyl-[acyl-carrier protein] reductase (EC 1.1.1.100)
AP53_346	535.453	620.218	640.028	480.231	367.904	504.97	579.463	744.287	434.928	486.361	760.184	977.591	NAD-dependent oxidoreductase
AP53_347	159.414	170.49	157.053	158.231	130.743	170.983	136.927	143.632	127.436	168.473	193.432	187.411	Glycerol-3-phosphate transporter
AP53_348	358.499	449.788	424.502	243.302	237.185	273.66	427.236	515.434	342.229	309.532	401.918	465.251	N-acetylglucosamine-1-phosphate uridyltransferase (EC 2.7.7.23) / Glucosamine-1-phosphate N-acetyltransferase (EC 2.3.1.157)
AP53_349	399.315	401.15	360.171	309.272	279.603	321.31	355.018	380.42	324.049	311.103	274.342	339.05	ADP-ribose pyrophosphatase (EC 3.6.1.13)
AP53_35	571.596	473.787	381.455	554.442	527.62	541.128	409.827	396.684	527.054	464.817	294.566	372.498	Holliday junction DNA helicase RuvB
AP53_350	471.86	465.891	426.02	370.795	354.768	386.426	421.581	462.322	369.992	384.234	308.998	327.063	FIG01115635: hypothetical protein
AP53_351	503.357	577.625	585.675	502.21	454.185	552.071	557.796	643.692	478.776	572.899	820.98	965.026	5'-methylthioadenosine nucleosidase (EC 3.2.2.16) / S-adenosylhomocysteine nucleosidase (EC 3.2.2.9)
AP53_352	528.85	449.541	382.68	568.411	445.853	440.6	370.377	343.002	385.242	437.213	382.17	475.993	FIG01116268: hypothetical protein
AP53_353	845.767	825.069	758.996	1081.49	1029.87	990.113	850.536	826.489	868.393	948.615	824.891	625.907	Mn-dependent transcriptional regulator MntR
AP53_354	969.239	994.199	804.153	896.564	727.065	708.93	752.615	809.921	823.169	747.076	1035.54	1082.42	Manganese ABC transporter, periplasmic-binding protein SitA
AP53_355	256.359	250.504	239.258	194.527	205.682	194.99	222.838	244.317	237.46	183.782	207.696	207.951	Manganese ABC transporter, ATP-binding protein SitB
AP53_356	298.346	303.71	277.417	233.601	251.107	267.766	277.741	291.937	281.822	223.089	246.077	353.716	Manganese ABC transporter, inner membrane permease protein SitD
AP53_357	840.727	891.641	849.35	1062.91	1143.28	1108.42	919.638	947.069	1051.4	1177.44	956.946	936.887	Peptidyl-prolyl cis-trans isomerase (EC 5.2.1.8)
AP53_358	135.777	150.256	159.553	128.434	147.277	147.893	145.5	143.504	147.508	165.932	151.268	144.717	Cell division protein FtsK
AP53_359	230.734	214.611	172.49	267.369	287.051	201.03	204.264	186.715	193.127	210.418	121.83	75.2368	Integral membrane protein
AP53_36	463.244	455.412	468.487	633.393	667.668	610.02	477.947	472.674	595.866	577.005	502.275	471.465	Low molecular weight protein tyrosine phosphatase (EC 3.1.3.48)
AP53_360	3074.38	2943.21	2998.61	3288.01	2996.04	3282.05	2933.52	2970.05	2717.63	3316.26	2452.01	1969.84	LSU ribosomal protein L11p (L12e)
AP53_361	3812.96	4282.83	4620.73	4445.11	4124.39	5107.74	4187.38	4680.05	3491.86	4706.12	6731.91	6688.62	LSU ribosomal protein L1p (L10Ae)
AP53_362	578.733	695.712	696.297	576.653	615.763	668.801	658.465	754.254	682.701	686.722	849.02	857.493	Uridylate kinase (EC 2.7.4.-)
AP53_363	773.107	875.262	930.469	768.84	804.648	781.279	883.923	990.973	919.404	821.437	967.333	847.661	Ribosome recycling factor
AP53_364	492.324	547.087	570.957	483.739	501.11	507.08	542.243	578.371	513.401	539.537	636.107	700.18	S1 RNA binding domain
AP53_365	311.166	234.467	187.49	335.465	325.238	312.594	226.943	181.847	262.323	295.237	120.228	140.801	Peptide methionine sulfoxide reductase MsrA (EC 1.8.4.11)
AP53_366	397.648	346.73	389.184	494.192	514.542	475.763	386.481	376.1	379.689	497.374	298.324	267.408	FIG01114318: hypothetical protein
AP53_367	1195.36	1244.7	1375.16	1435.49	1467.58	1544.16	1448.45	1449.93	1306.36	1733.8	1325.63	1088.33	Group B streptococcal surface immunogenic protein
AP53_368	665.463	753.062	737.066	834.522	667.198	801.411	730.002	759.649	663.255	848.593	1597.41	1825.23	67kDa Myosin-crossreactive streptococcal antigen
AP53_369	90.0634	122.806	118.608	67.9997	62.806	80.0049	112.668	148.835	97.9189	92.8406	186.437	159.635	Phosphate starvation-inducible protein PhoH, predicted ATPase
AP53_37	508.28	373.998	257.743	548.031	503.211	487.721	311.378	246.69	452.746	382.38	228.944	424.021	MORN motif family protein
AP53_370	141.203	198.469	193.071	122.813	118.706	140.916	182.214	210.124	142.971	161.519	218.017	185.274	Hypothetical protein VC0266 (sugar utilization related?)
AP53_371	258.329	310.117	280.822	199.052	198.23	225.004	251.588	336.954	241.828	247.288	297.227	324.95	Metal-dependent hydrolase YbeY, involved in rRNA and/or ribosome maturation and assembly
AP53_372	246.749	290.952	295.896	192.925	200.529	216.181	288.57	320.22	238.012	244.864	302.736	302.201	Diacylglycerol kinase (EC 2.7.1.107)
AP53_373	524.629	616.486	623.834	432.871	435.108	455.013	560.512	677.063	453.212	487.653	582.316	496.052	GTP-binding protein Era
AP53_374	390.181	484.517	501.057	343.556	369.939	423.737	436.479	565.59	340.522	473.609	580.864	547.562	MutT/nudix family protein
AP53_375	9.40156	10.6253	6.04232	8.4638	7.91965	5.80075	7.65482	2.88132	9.40821	6.10587	8.50797	4.68942	FIG01115781: hypothetical protein
AP53_376	14.6799	14.3918	17.4376	11.7016	15.0344	12.9088	14.3495	10.7588	16.0201	12.9084	13.0453	14.4324	Competence-stimulating peptide ABC transporter ATP-binding protein ComA
AP53_377	25.5987	22.2532	24.7939	24.07	24.3461	22.9557	24.6585	22.5466	24.9071	19.7088	19.6338	18.2319	Peptide ABC transporter ATP binding/permease protein
AP53_378	25.6472	22.3755	22.9455	28.4984	24.7042	23.6513	19.2456	24.4697	26.5404	24.1143	21.125	16.0271	Peptide ABC transporter ATP binding/permease protein
AP53_379	39.1412	40.1829	22.3566	18.0561	21.4962	22.7145	35.265	30.804	34.4072	24.1793	9.42421	15.5421	Bacteriocin BlpU
AP53_38	441.68	391.864	403.927	551.977	570.782	534.754	404.152	356.75	435.112	475.516	349.03	332.457	Acyltransferase family
AP53_380	31.8047	36.8365	45.8295	28.4039	39.9818	36.6363	56.1026	50.8782	44.8314	27.0107	19.9666	38.8325	hypothetical protein
AP53_381	43.9067	42.1193	51.2895	33.8552	41.0454	28.1162	53.7741	57.3828	46.8848	33.6533	34.245	41.1298	hypothetical protein
AP53_382	54.4209	49.3003	28.6422	34.7345	28.6518	41.8701	45.2502	43.0668	51.527	30.2122	31.618	71.7768	FIG01119121: hypothetical protein
AP53_383	100.025	110.308	99.0427	69.1476	73.8065	91.9364	115.495	161.463	122.332	96.4267	120.581	234.155	putative role in replication
AP53_384	26.9432	24.508	34.8719	26.2918	29.4279	34.6876	34.7079	47.8177	34.1441	37.9993	45.7425	98.9909	Mobile element protein
AP53_385	19.2071	18.607	21.1481	19.0658	21.4366	21.4997	22.1726	19.3559	21.5611	21.7883	24.9039	14.9145	Mobile element protein
AP53_386	4.60485	6.03709	10.3223	7.61742	9.33387	8.85377	9.7665	6.54847	8.6018	4.57941	7.85351	11.3886	Mobile element protein
AP53_387	3.55829	3.95155	3.57046	2.15442	2.1599	1.66529	3.45547	2.57176	1.75946	2.33133	9.28142	5.84655	hypothetical protein
AP53_39	1004.05	999.43	939.252	1324.89	1090.63	1239.42	875.884	981.083	1141.58	1101.84	1632.99	1574.75	Alcohol dehydrogenase (EC 1.1.1.1); Acetaldehyde dehydrogenase (EC 1.2.1.10)
AP53_390	71.8817	59.9266	61.0274	70.148	73.7206	63.6739	62.5267	57.5846	70.5132	62.1334	41.8592	39.4715	Response regulator of the competence regulon ComE
AP53_391	41.2108	34.4155	33.4704	37.1646	42.8271	31.2026	32.3513	25.6052	37.2946	34.9887	29.6492	38.0272	Histidine kinase of the competence regulon ComD
AP53_392	1.64459	1.37991	0.719324	0.403038	2.02032	2.61688	0.75417	0.374198	2.30405	2.18067	0.467471	2.39256	FIG01116220: hypothetical protein
AP53_393	9.94343	9.61689	11.4206	8.74282	10.8911	9.21947	10.0595	11.4332	12.7255	9.90359	8.71654	7.2881	Competence-stimulating peptide ABC transporter permease protein ComB
AP53_394	16.4986	15.4375	18.2826	19.2145	21.1779	17.6038	19.036	18.0366	21.8789	19.5677	14.6023	12.1201	Competence-stimulating peptide ABC transporter ATP-binding protein ComA
AP53_395	19.8433	16.7768	17.6897	17.8185	22.1065	18.3182	17.2963	17.1639	19.0994	20.0048	9.04187	14.5442	Bacteriocin-like peptide M BlpM
AP53_396	12.3712	2.59505	3.60736	5.05301	6.33234	5.74151	4.01849	3.98772	6.98093	3.28077	2.34433	3.89951	FIG01116077: hypothetical protein
AP53_397	12.3153	9.77167	4.56687	6.6923	12.2347	12.7801	7.73462	8.04091	9.37696	6.81586	3.6528	9.34767	hypothetical protein
AP53_398	8.32791	7.09037	3.6961	5.76259	8.3048	4.09235	9.60363	6.18621	8.06418	5.84605	2.92418	6.4141	unknown
AP53_4	33.3851	38.0337	26.4351	27.9305	27.5774	23.3556	27.3198	20.8241	30.2407	31.5979	23.0697	27.6341	hypothetical protein
AP53_40	1195.12	894.131	666.883	1665.94	993.26	1477.18	575.805	636.117	886.727	1190.97	1773.06	2924.57	Alcohol dehydrogenase (EC 1.1.1.1)
AP53_401	21.0154	18.4759	18.9583	23.6305	21.2988	24.7111	18.176	16.0328	21.5406	23.481	14.0994	17.1301	FIG01114077: hypothetical protein
AP53_402	19.2607	24.7985	20.6252	27.6701	22.1924	28.1818	23.7563	23.8767	18.2995	28.181	27.1852	23.9624	hypothetical protein
AP53_403	14.2387	17.9206	21.4661	16.0367	19.6503	19.7643	19.1718	16.9571	21.2215	15.4254	32.0341	17.4531	hypothetical protein
AP53_404	13.8145	6.66495	8.76136	10.8337	11.2006	14.2882	9.50254	10.3728	9.99959	12.8223	13.7436	7.2351	hypothetical protein
AP53_405	67.9573	64.4235	59.7437	51.0171	59.4267	52.0388	57.2125	55.5781	54.3565	48.9315	49.4581	44.9934	Positive transcriptional regulator, MutR family
AP53_406	126.174	144.68	142.41	122.418	120.332	130.351	132.439	139.682	128.209	131.542	109.337	88.8368	Formamidopyrimidine-DNA glycosylase (EC 3.2.2.23)
AP53_407	236.871	228.751	286.171	238.183	228.076	275.605	248.842	312.183	240.785	257.464	256.032	250.204	Dephospho-CoA kinase (EC 2.7.1.24)
AP53_408	656.328	739.49	768.195	661.257	638.043	767.315	706.242	788.231	680.385	740.676	959.116	964.359	ATPase
AP53_409	671.579	637.735	776.355	696.456	675.118	829.057	654.911	743.05	611.784	721.751	668.732	672.256	Multidrug resistance efflux pump PmrA
AP53_41	128.347	111.229	116.139	169.709	143.856	192.341	103.349	96.7833	111.886	141.174	124.012	146.478	Multi antimicrobial extrusion (MATE) family transporter
AP53_410	1175.26	1062.1	901.95	1081.01	1008.36	1080.54	1007.19	934.822	994.242	917.504	665.809	1248.59	Preprotein translocase subunit SecG (TC 3.A.5.1.1)
AP53_411	1275.53	1195.61	1253.33	1365.24	1441.58	1588.84	1194.98	1165.12	1283.67	1485.72	1056.84	1012.53	3'-to-5' exoribonuclease RNase R
AP53_412	1126.93	925.719	864.904	1157.04	1130.18	1208.65	868.02	794.782	982.486	1055.85	478.385	410.839	tmRNA-binding protein SmpB
AP53_413	906.3	785.036	897.17	1099.15	1178.28	1215.18	822.484	782.699	808.528	1045.26	830.915	773.881	Glutaminyl-peptide cyclotransferase (EC 2.3.2.5)
AP53_414	797.054	943.933	1003.77	765.817	737.91	780.642	1025.78	1086.03	762.887	829.381	1005.41	813.297	Pyrrolidone-carboxylate peptidase (EC 3.4.19.3)
AP53_415	566.068	585.328	646.616	596.301	674.214	659.157	640.422	648.641	629.58	669.216	543.646	409.625	FIG001614: Membrane protein
AP53_416	365.863	409.95	396.66	360.677	411.911	383.155	404.691	406.763	416.862	412.95	348.93	304.283	hypothetical protein
AP53_417	248.498	236.232	260.367	260.981	300.914	274.239	284	228.166	275.905	289.584	182.931	146.536	Bactoprenol glucosyl transferase (EC 2.4.1.-)
AP53_418	470.169	478.138	512.998	492.512	470.061	433.82	524.399	496.81	449.546	454.452	515.776	424.759	Lactoylglutathione lyase (EC 4.4.1.5)
AP53_419	742.117	803.162	895.937	805.891	744.646	812.93	825.979	883.937	725.123	762.739	793.222	771.219	Oxygen-insensitive NAD(P)H nitroreductase (EC 1.-.-.-) / Dihydropteridine reductase (EC 1.5.1.34)
AP53_42	1784.6	2211.76	1825.6	1272.53	1126.82	1330.29	2041.82	2280.09	1421.49	1313.18	2529.71	2211.7	SSU ribosomal protein S10p (S20e)
AP53_420	724.945	811.385	866.873	680.19	675.874	710.41	857.853	889.231	738.207	754.21	709.094	603.647	Proline dipeptidase (EC 3.4.13.9)
AP53_421	451.489	434.107	430.108	411.837	386.362	421.153	419.838	401.048	383.942	436.278	477.207	554.486	Catabolite control protein A
AP53_422	1053.51	1001.96	981.106	1347.35	1233.66	1354.77	947.02	1177.4	1101.67	1189.33	1094.3	886.885	Glycosyltransferase LafB, responsible for the formation of Gal-Glc-DAG
AP53_423	954.755	889.268	931.773	1334.77	1244.58	1312.16	850.246	1036.75	881.551	1115.81	1301.74	891.652	Glycosyltransferase LafA, responsible for the formation of Glc-DAG
AP53_424	91.8017	126.686	85.2122	73.3529	55.6986	61.0605	98.6802	143.059	109.59	71.8614	101.693	112.34	hypothetical protein
AP53_425	177.621	262.412	241.157	93.9638	86.0581	101.372	267.723	320.438	163.798	112.902	126.286	112.242	Threonyl-tRNA synthetase (EC 6.1.1.3)
AP53_426	19.8593	17.0717	15.1058	15.5468	13.6381	17.8754	15.8376	16.1436	17.3465	15.9933	12.2192	13.115	Daunorubicin resistance ATP-binding protein drrA
AP53_427	20.953	19.642	22.7535	25.0727	20.166	22.3803	22.1991	21.3716	19.3675	21.9198	20.5374	17.5748	Daunorubicin resistance transmembrane protein
AP53_428	22.2773	18.0283	19.43	22.484	21.3753	23.4221	15.5353	18.1757	16.8671	21.1841	20.533	19.9441	ABC-type multidrug transport system, permease component
AP53_429	4.60485	6.66495	6.64655	4.40117	2.3759	2.19818	3.16751	3.14326	2.58054	5.12893	5.10478	3.61755	Hypothetical protein
AP53_43	1651.3	2192.56	2157.31	1151.48	1012.96	1206.19	2302.13	2766.97	1352.54	1300.99	2929.38	2597.29	LSU ribosomal protein L3p (L3e)
AP53_430	118.458	125.597	134.966	141.564	140.418	167.972	131.291	146.289	133.491	142.619	114.471	84.2731	3-ketoacyl-CoA thiolase (EC 2.3.1.16) @ Acetyl-CoA acetyltransferase (EC 2.3.1.9)
AP53_431	92.0693	78.8886	93.5034	114.017	112.268	114.532	87.0685	91.7667	89.21	96.9161	66.1696	45.1711	Long-chain-fatty-acid--CoA ligase (EC 6.2.1.3)
AP53_432	156.801	172.384	170.896	180.952	175.279	185.995	158.519	170.229	158.417	173.024	226.616	186.144	FIG01114264: hypothetical protein
AP53_433	312.333	365.221	369.104	228.415	199.495	234.812	312.274	359.022	281.736	265.567	328.969	334.619	Two-component response regulator SA14-24
AP53_434	379.134	421.178	417.302	332.096	313.412	338.378	387.23	415.733	336.514	345.557	396.594	374.5	Two-component sensor kinase SA14-24
AP53_435	234.847	250.392	196.935	231.344	213.453	231.487	206.475	223.113	203.994	210.856	285.999	357.438	Zn-dependent hydrolase YycJ/WalJ, required for cell wall metabolism and coordination of cell division with DNA replication
AP53_436	42.9088	55.0081	67.7472	29.2386	31.37	38.4602	54.4373	71.3698	49.2928	40.1243	82.7849	96.5724	Ribonuclease III (EC 3.1.26.3)
AP53_437	79.1507	84.1468	98.5205	57.0374	52.8536	59.0528	85.9658	108.283	78.2089	62.0936	92.7946	105.086	Chromosome partition protein smc
AP53_438	34.6174	31.1718	26.116	53.167	49.6572	37.9908	31.3963	26.5628	38.9012	37.2157	32.0086	38.7797	Positive transcriptional regulator, MutR family
AP53_439	4.78682	4.13261	4.46426	6.16607	7.52309	4.46938	3.70087	3.61853	5.3207	4.02862	6.27471	7.18261	Shikimate 5-dehydrogenase I alpha (EC 1.1.1.25)
AP53_44	2506.21	3373.23	3245.71	1618.7	1445.12	1709.75	3322.39	3927.57	2058.62	1844.97	2882.58	2701.86	LSU ribosomal protein L4p (L1e)
AP53_440	4.46388	4.73111	4.13097	6.90922	6.37266	4.85992	6.85217	5.13186	5.39807	4.26165	8.2542	10.0077	FIG01114171: hypothetical protein
AP53_441	16.6808	15.2578	18.2503	17.1349	17.8019	15.1031	11.8943	16.871	15.0093	11.8878	15.1461	20.5077	putative L-glutamate ligase
AP53_442	13.8915	13.8284	14.5548	16.8247	14.5463	11.8038	14.3934	15.7641	15.5401	12.75	15.6951	16.7377	FIG01115625: hypothetical protein
AP53_443	20.5779	15.6481	17.4472	19.4244	17.6071	17.3107	18.7279	19.1346	18.9508	13.784	23.9532	28.1365	Archaeal S-adenosylmethionine synthetase (EC 2.5.1.6)
AP53_444	8.23836	7.38035	9.62995	9.57467	7.63681	6.92655	7.52284	6.38475	8.21539	7.78499	10.5532	15.5128	FIG01116163: hypothetical protein
AP53_445	7.91894	7.1567	11.3522	10.5669	10.0281	10.3803	7.10291	9.66792	12.1207	8.82576	16.659	21.1328	Dolichyl-phosphate mannoosyltransferase, involved in cell wall biogenesis
AP53_446	11.0051	11.1483	12.5229	14.1209	14.2888	11.3421	10.7909	10.8304	13.4542	11.9112	15.412	15.0992	UDP-glucose dehydrogenase (EC 1.1.1.22)
AP53_447	17.0539	15.0643	18.7417	21.212	19.4131	18.1818	17.6453	18.6412	18.6097	20.6812	30.352	43.9851	ABC transporter membrane-spanning permease - macrolide efflux
AP53_448	1.64459	1.65589	1.72638	2.17641	3.63657	2.61688	1.58376	0.673556	2.30405	1.83176	1.96338	2.87107	FIG01115329: hypothetical protein
AP53_449	4.12698	2.73378	1.71009	3.51327	5.44343	4.14751	2.39058	0.889603	2.73878	4.493	3.70449	5.68797	hypothetical protein
AP53_45	2399.4	2902.2	3227.91	1457.14	1311.37	1492.28	3204.79	3773.82	1860.63	1556.81	2604.15	2623.03	LSU ribosomal protein L23p (L23Ae)
AP53_450	2.32598	2.92745	2.00896	2.77076	3.73268	2.52987	3.48345	3.57737	3.50617	3.04513	3.11328	4.93442	FIG01116026: hypothetical protein
AP53_451	1.07446	1.35231	0.201411	0.677104	0.678827	0	1.90051	1.67641	2.36549	1.70964	1.5707	2.14373	FIG01114600: hypothetical protein
AP53_452	1.1317	1.32611	1.6898	1.31978	1.72583	1.17981	2.20115	1.70482	2.46026	1.61443	4.59231	4.7689	FIG01116748: hypothetical protein
AP53_453	1.36584	1.47346	2.04824	0	2.01347	1.86286	2.14747	2.93016	2.73362	4.34655	4.99164	4.7689	FIG01115104: hypothetical protein
AP53_454	800.149	796.322	753.645	1099.12	1154.68	1134.82	744.366	780.525	999.799	968.658	1276.39	1113.52	Plasmid stabilization system antitoxin protein
AP53_455	1328.52	1246.06	1241.05	2035.13	2019.84	1881.38	1364.67	1403.22	1758.47	1752.21	2162.03	1395.99	Plasmid stabilization system toxin protein
AP53_456	1680.51	1575.68	1339.61	2220.59	2311.1	2308.09	1486.21	1521.63	2178.8	2151.07	1899.57	2094.71	hypothetical protein
AP53_457	3.18039	4.34107	4.1732	4.34716	6.86751	4.13406	4.06723	2.32381	7.97005	5.48816	12.9109	22.6781	FIG01117988: hypothetical protein
AP53_458	14.1324	14.8675	16.7967	16.2328	15.071	13.8753	14.7738	16.3027	15.346	15.447	15.4579	13.6483	Mobile element protein
AP53_459	19.2586	17.4681	22.0234	24.6795	15.226	22.0845	19.6859	20.1228	22.6099	24.3094	14.129	17.6557	Mobile element protein
AP53_46	2682.07	3252	3497.48	1565.13	1462.1	1779.89	3491.78	3950.73	1842.75	1859.11	2329.22	2373.75	LSU ribosomal protein L2p (L8e)
AP53_460	195.36	240.703	242.147	132.112	119.943	134.218	231.848	281.948	176.139	144.957	203.424	223.339	Hydrolase (HAD superfamily)
AP53_461	245.438	289.622	298.546	214.273	188.159	214.822	271.657	309.469	218.173	229.337	259.88	314.179	Hydrolase (HAD superfamily)
AP53_462	451.4	514.851	559.908	402.628	341.252	419.581	513.97	624.579	449.442	422.014	511.428	580.067	Signal recognition particle receptor protein FtsY (=alpha subunit) (TC 3.A.5.1.1)
AP53_463	48.4216	47.979	46.4437	47.7017	51.9541	51.2989	45.4288	42.5306	43.0443	48.0838	33.1966	27.8544	Multidrug resistance protein B
AP53_464	47.6872	38.7749	44.296	41.3853	45.7182	41.9818	44.4128	36.1307	38.4555	36.4397	26.4113	16.593	Beta-glucoside bgl operon antiterminator, BglG family
AP53_465	87.8517	77.2048	80.6616	74.2524	70.9981	83.3609	75.8979	75.2156	72.8244	73.005	46.8871	37.8325	PTS system, beta-glucoside-specific IIB component (EC 2.7.1.69) / PTS system, beta-glucoside-specific IIC component (EC 2.7.1.69) / PTS system, beta-glucoside-specific IIA component (EC 2.7.1.69)
AP53_466	119.484	102.643	111.274	101.423	101.145	112.686	106.095	91.7502	111.133	94.5575	68.0362	52.2535	6-phospho-beta-glucosidase (EC 3.2.1.86)
AP53_467	447.703	417.305	391.807	504.841	442.423	489.472	401.762	427.056	387.674	402.314	282.452	295.478	ABC transporter, substrate-binding protein
AP53_468	324.137	365.932	371.121	312.289	314.944	323.945	352.741	383.718	311.744	288.518	287.201	225.145	possible permease
AP53_469	1214.75	1219.03	869.745	692.404	573.087	564.34	1172.59	1054.81	1064.16	569.608	751.37	1012.22	FIG01116444: hypothetical protein
AP53_47	2427.2	2361.87	2296.08	1306.16	1100.54	1208.6	2685.23	2815.42	1692.61	1265.29	1280	1552.26	SSU ribosomal protein S19p (S15e)
AP53_470	240.038	298.89	305.983	209.488	218.805	241.949	273.204	339.835	218.107	258.508	221.274	154.024	Transcription accessory protein (S1 RNA-binding domain)
AP53_471	252.241	277.078	263.938	210.783	214.807	240.269	262.405	317.017	199.948	249.797	349.912	311.236	Putative metallopeptidase (Zinc) SprT family
AP53_472	2439.81	2908.95	2454.11	1883.99	1858.38	2141.81	2760.61	3473.13	2662.6	1859.94	2066.73	2793.33	Phage shock protein C, putative; stress-responsive transcriptional regulator
AP53_473	565.759	678.981	648.335	628.825	564.616	716.116	605.8	707.891	609.663	654.075	1147.41	1197	HPr kinase/phosphorylase (EC 2.7.1.-) (EC 2.7.4.-)
AP53_474	462.123	471.06	523.706	569.288	493.977	588.576	486.457	511.687	465.676	539.102	809.44	799.803	Prolipoprotein diacylglyceryl transferase (EC 2.4.99.-)
AP53_475	536.414	567.735	537.7	567.199	541.065	492.974	500.048	521.759	509.229	440.835	580.207	527.264	General stress protein
AP53_476	781.133	787.98	694.867	852.89	694.255	802.924	712.469	713.499	720.701	705.549	931.849	1306.06	FIG01115301: hypothetical protein
AP53_477	589.905	632.789	542.219	474.329	510.907	472.994	590.491	498.621	454.141	458.326	384.822	411.681	FIG01114801: hypothetical protein
AP53_478	123.839	122.242	110.14	126.546	116.323	113.762	122.754	117.593	127.357	106.171	111.004	102.504	PROTEASE (EC 3.4.-.-)
AP53_479	240.198	278.264	285.109	238.565	228.728	271.954	268.98	306.889	259.219	264.261	302.928	279.023	peptidase, U32 family large subunit [C1]
AP53_48	3412.89	3784.79	3847.12	1774.31	1530.17	1842.49	4017.65	4639.73	2321.08	1884.17	2084.6	2239.39	LSU ribosomal protein L22p (L17e)
AP53_480	48.1903	45.4888	49.1817	63.7737	48.1494	36.6363	48.986	57.7483	43.8842	48.989	60.2711	80.8574	FIG01114033: hypothetical protein
AP53_481	329.149	349.165	220.63	282.524	304.038	315.795	295.114	223.127	290.311	311.916	274.043	551.691	bacterial seryl-tRNA synthetase related
AP53_482	171.947	162.154	127.917	181.161	161.402	153.95	152.984	123.724	164.715	157.454	140.778	121.013	FIG01116574: hypothetical protein
AP53_483	869.928	1059.68	1027.77	844.612	843.763	885.561	1010.46	1101.25	899.464	966.898	1034.83	826.459	Lysyl-tRNA synthetase (class II) (EC 6.1.1.6)
AP53_484	111.641	115.575	113.068	86.8875	88.5182	84.4096	114.125	113.408	103.307	106.315	152.635	138.546	2-haloalkanoic acid dehalogenase (EC 3.8.1.2)
AP53_485	127.962	123.226	143.65	124.271	135.765	130.869	143.071	106.463	143.294	137.558	119.219	96.6226	Phosphoglycerate mutase family 5
AP53_486	282.622	254.645	278.041	256.241	319.261	252.676	304.774	218.064	357.042	259.996	181.981	120.962	Transcriptional regulator
AP53_487	626.553	604.763	674.779	815.946	958.121	840.491	700.559	549.319	723.46	785.612	574.079	436.479	Substrate-specific component ThiT of thiamin ECF transporter
AP53_488	298.827	251.689	160.452	262.886	279.566	213.669	197.158	145.112	262.043	194.698	99.0014	92.1076	Phage lysin, glycosyl hydrolase, family 25
AP53_489	197.625	293.748	261.474	114.866	120.007	135.969	265.279	313.952	192.388	155.918	369.302	467.626	Substrate-specific component CbrT of predicted cobalamin ECF transporter
AP53_49	2661.46	3310.94	3343.65	1601.75	1537.09	1883.32	3329.01	3844.08	2001.25	1891.76	2228.52	2752.34	SSU ribosomal protein S3p (S3e)
AP53_490	291.76	364.15	297.867	174.169	173.154	169.3	311.802	361.966	274.938	180.887	353.868	441.674	Additional lipoprotein component of predicted cobalamin ECF transporter
AP53_491	221.68	239.25	253.305	174.672	160.691	175.511	251.421	279.456	199.387	185.122	181.735	185.651	Glutathione peroxidase family protein
AP53_492	214.202	275.799	289.629	134.518	126.12	140.409	270.558	314.3	198.701	160.493	198.17	180.877	Oligoendopeptidase F
AP53_493	310.716	305.621	321.642	328.718	300.907	320.577	302.56	299.301	282.411	286.819	265.929	245.564	Phosphoenolpyruvate carboxylase (EC 4.1.1.31)
AP53_494	145.892	160.232	160.619	110.607	106.616	127.063	143.544	165.447	120.299	130.077	108.979	133.353	Cell division protein FtsW
AP53_495	101.894	102.656	99.3126	78.8754	94.6025	75.2213	89.2969	76.9096	85.446	90.4189	68.9271	51.7404	FIG01114557: hypothetical protein
AP53_496	8761.05	10398.3	9170.09	5966.73	4714.87	5321.2	9377.28	10152.6	6887.01	5815.54	7100.21	7335.25	Translation elongation factor Tu
AP53_497	1335.77	1929.56	1796.04	1244.01	1233.83	1314.78	1887.61	2133.19	1575.86	1344.57	1476.57	1236.59	Triosephosphate isomerase (EC 5.3.1.1)
AP53_498	0	0	0	0	1.33979	0	0.833556	0.827175	0.424431	0.482043	0.516678	0.528882	hypothetical protein
AP53_499	199.674	204.359	225.524	195.695	174.114	174.245	223.763	234.028	208.455	182.687	216.543	172.78	tRNA-dependent lipid II-Ala--L-alanine ligase @ tRNA-dependent lipid II-Ser--L-alanine ligase
AP53_5	245.189	259.829	272.107	225.792	222.079	231.488	232.625	244.448	284.024	242.068	288.965	330.204	GTP-binding and nucleic acid-binding protein YchF
AP53_50	2574.29	3168.16	3044.04	1442.77	1333.8	1620.09	3082.24	3861.43	2136.89	1707.65	1919.13	2521.22	LSU ribosomal protein L16p (L10e)
AP53_500	270.448	298.619	299.699	228.903	222.74	232.091	292.282	328.275	268.618	226.223	225.69	234.94	tRNA-dependent lipid II--L-alanine ligase @ tRNA-dependent lipid II--L-serine ligase
AP53_501	255.654	289.995	317.837	217.112	219.865	218.257	321.033	356.935	267.134	226.46	248.186	204.846	Promiscuous sugar phosphatase YidA, haloacid dehalogenase-like phosphatase family
AP53_502	145.34	135.835	131.906	119.098	113.946	110.563	129.246	131.905	123.555	112.85	102.376	68.9057	FIG01114293: hypothetical protein
AP53_503	211.223	218.27	225.369	204.34	198.565	201.035	216.763	225.678	185.996	194.783	171.14	142.303	Deoxyguanosinetriphosphate triphosphohydrolase (EC 3.1.5.1)
AP53_504	179.91	242.944	191.809	161.271	177.205	181.051	207.73	243.176	192.165	184.028	262.697	266.72	FIG01114378: hypothetical protein
AP53_505	813.433	890.135	819.616	865.542	841.681	944.163	775.775	854.096	723.251	986.98	787.811	619.336	Calcium-transporting ATPase (EC 3.6.3.8)
AP53_506	167.758	157.721	150.194	250.09	252.669	203.541	169.777	151.246	187.711	206.239	240.987	188.323	Transcriptional regulator RegR, rpressor of hyaluronate and KDG utilization
AP53_507	19.3498	19.1592	20.6636	22.8895	22.5742	24.0498	22.586	19.9172	23.3811	26.238	21.2082	17.3799	Heparinase II/III-like
AP53_508	48.4013	40.3472	48.7355	75.8035	69.2453	77.4176	49.7669	42.847	50.151	74.5407	71.6561	65.1335	PTS system, N-acetylgalactosamine-specific IID component (EC 2.7.1.69)
AP53_509	50.5033	37.4161	42.4814	69.9804	54.3582	71.3074	47.27	41.9102	48.2615	61.55	67.5522	67.4537	PTS system, N-acetylgalactosamine-specific IIC component (EC 2.7.1.69)
AP53_51	2167.28	2728.98	2560.1	1224.67	1260.26	1314.92	2693.53	3451.9	1997.58	1382.85	2415.52	2659.28	LSU ribosomal protein L29p (L35e)
AP53_510	52.6874	41.5115	47.6342	82.4571	67.5704	68.4402	51.5935	42.8101	53.2335	61.5832	58.2991	63.2516	PTS system, N-acetylgalactosamine-specific IIB component (EC 2.7.1.69)
AP53_511	59.7767	51.2549	62.3114	84.5957	70.9799	84.2177	60.8162	52.6104	61.3684	79.7275	61.9446	61.9505	Unsaturated glucuronyl hydrolase (EC 3.2.1.-)
AP53_512	49.5967	47.2382	50.2837	56.2321	53.5855	54.829	50.3331	43.5966	51.4782	60.9751	40.6123	54.924	PTS system, N-acetylgalactosamine- and galactosamine-specific IIA component (EC 2.7.1.69)
AP53_513	58.4294	49.8641	50.8467	55.1903	57.9565	52.7424	60.5413	52.6052	59.0359	64.9757	55.0487	69.3933	2-deoxy-D-gluconate 3-dehydrogenase (EC 1.1.1.125)
AP53_514	90.3217	86.3248	89.576	95.633	95.7178	112.22	92.0651	84.0896	98.1268	108.793	86.3336	102.835	predicted 4-deoxy-L-threo-5-hexosulose-uronate ketol-isomerase (EC 5.3.1.17)
AP53_515	112.881	121.942	115.374	132.684	142.32	154.882	125.752	115.19	119.9	151.422	104.4	111.92	2-dehydro-3-deoxygluconate kinase (EC 2.7.1.45)
AP53_516	102.903	115.502	105.099	139.812	142.41	149.569	112.432	98.9683	109.095	162.439	127.064	147.508	4-hydroxy-2-oxoglutarate aldolase (EC 4.1.3.16) @ 2-dehydro-3-deoxyphosphogluconate aldolase (EC 4.1.2.14)
AP53_517	58.8338	52.4142	48.798	46.5704	48.4877	46.6817	54.8841	54.7536	48.0135	40.3494	43.3391	53.6242	Beta-phosphoglucomutase (EC 5.4.2.6) (EC 2.7.1.41)
AP53_518	145.34	138.792	157.994	165.217	163.213	178.135	148.396	158.085	156.223	156.915	189.226	163.702	Epoxyqueuosine (oQ) reductase QueG
AP53_519	484.088	504.201	465.017	425.243	451.079	451.884	468.614	530.402	486.237	466.016	447.801	418.956	Peptide chain release factor 2; programmed frameshift-containing
AP53_52	2572.89	3096.15	3113.01	1510.25	1542.19	1652.84	3286.2	3894.76	2238.32	1660.38	2930.4	3282.59	SSU ribosomal protein S17p (S11e)
AP53_520	520.986	468.855	430.417	493.025	470.11	501.886	440.572	457.338	415.986	468.804	317.03	322.082	Cell division transporter, ATP-binding protein FtsE (TC 3.A.5.1.1)
AP53_521	514.889	498.89	501.318	498.436	514.923	513.913	485.549	540.236	442.75	525.657	392.042	383.214	Cell division protein FtsX
AP53_522	272.381	282.741	232.572	293.598	229.424	252.479	239.655	226.849	205.104	248.93	281.356	253.684	Hydroxyacylglutathione hydrolase (EC 3.1.2.6)
AP53_523	631.812	580.47	512.649	785.573	544.526	674.323	452.395	487.144	525.595	615.041	1315.16	1698.04	2,3-butanediol dehydrogenase, S-alcohol forming, (R)-acetoin-specific (EC 1.1.1.4) / Acetoin (diacetyl) reductase (EC 1.1.1.5)
AP53_524	48.2108	52.8581	47.2356	57.1866	58.3199	50.5445	50.7389	47.9805	50.2198	57.9089	46.851	53.806	Mobile element protein
AP53_525	116.413	118.686	123.057	111.454	98.906	111.249	114.745	121.936	100.35	113.927	142.728	115.83	DinG family ATP-dependent helicase YoaA
AP53_526	502.194	540.644	542.974	473.165	470.275	525.013	502.266	556.666	459.091	538.207	522.17	471.029	Aspartate aminotransferase (EC 2.6.1.1)
AP53_527	443.896	491.368	498.929	430.692	398.905	411.608	452.058	499.107	383.345	439.46	448.166	357.548	Asparaginyl-tRNA synthetase (EC 6.1.1.22)
AP53_528	472.036	503.945	487.404	456.418	408.439	481.761	499.017	572.772	470.275	464.91	410.392	449.453	FIG000506: Predicted P-loop-containing kinase
AP53_529	516.138	537.427	593.667	530.831	487.829	588.485	547.368	624.651	494.537	575.657	626.655	646.079	FIG002813: LPPG:FO 2-phospho-L-lactate transferase like, CofD-like
AP53_53	2906.58	3622.37	4018.88	1620.23	1416.98	1748.86	4129.1	5035.61	2227.94	1845.31	2252.94	2408.76	LSU ribosomal protein L14p (L23e)
AP53_530	520.279	513.836	576.902	597.533	552.496	603.475	564.109	606.784	468.678	611.23	532.566	411.8	FIG001886: Cytoplasmic hypothetical protein
AP53_531	137.824	145.201	157.638	127.357	122.036	138.841	158.376	145.966	142.421	131.014	127.198	112.175	FIG01117156: hypothetical protein
AP53_532	451.94	381.685	358.411	488.243	446.401	435.802	380.715	365.039	424.026	418.998	287.353	255.075	Candidate zinc-binding lipoprotein ZinT
AP53_533	151.377	114.409	152.249	156.211	164.073	153.538	139.975	112.818	156.398	133.924	77.8834	52.7872	Transcriptional regulator, GntR family
AP53_534	242.445	199.84	247.999	262.251	260.373	282.603	223.23	183.684	252.933	240.465	151.327	114.053	Galactosamine-6-phosphate isomerase (EC 5.3.1.-)
AP53_535	2337.22	2522.09	1771.2	1587.69	1308.11	1302.9	2275.51	2082.86	1548.14	1306.24	1627.35	2111.85	LSU ribosomal protein L31p @ LSU ribosomal protein L31p, zinc-independent
AP53_536	392.365	452.067	424.887	389.874	393.19	436.835	424.134	463.231	360.423	443.065	483.904	469.347	FIG146085: 3'-to-5' oligoribonuclease A, Bacillus type
AP53_537	455.419	410.619	268.984	378.275	413.632	353.174	302.392	300.706	418.262	385.525	273.433	379.039	Flavodoxin
AP53_538	306.586	283.985	307.84	382.029	378.357	324.713	330.088	247.987	281.313	351.506	375.109	246.882	Chorismate mutase I (EC 5.4.99.5)
AP53_539	374.923	394.095	428.632	471.801	571.158	591.141	422.949	353.3	433.206	599.696	358.725	275.064	Chloride channel protein
AP53_54	2898.23	3237.73	3530.61	1601.15	1648.15	1895.75	3402.59	4113.82	2340.04	1906.29	1907.36	2358.3	LSU ribosomal protein L24p (L26e)
AP53_540	7318.33	6368.55	6000	9270.05	8447.45	9192.24	6078.62	5612.62	6698.97	8094.97	4860.21	4826.69	LSU ribosomal protein L19p
AP53_541	391.17	391.051	353.873	376.951	437.665	377.74	377.851	374.462	433.768	416.003	512.545	518.621	hydrolase, haloacid dehalogenase-like family
AP53_542	811.047	785.679	781.951	881.691	929.868	923.533	787.159	781.712	813.083	943.428	934.791	943.78	DNA gyrase subunit B (EC 5.99.1.3)
AP53_543	886.693	858.758	778.014	916.622	983.532	863.98	781.66	719.151	831.719	897.436	857.262	765.942	Septation ring formation regulator EzrA
AP53_544	278.623	273.776	280.395	278.586	345.736	282.315	268.307	245.709	280.718	326.485	228.034	186	FIG01114091: hypothetical protein
AP53_545	3920.4	5697.08	5235.44	2754.89	2619.52	2800.95	5506.17	6467.73	3709.75	3256.17	4093.19	3931.5	Enolase (EC 4.2.1.11)
AP53_546	132.262	101.88	104.12	230.151	156.055	181.043	106.916	89.3896	131.011	151.279	278.775	267.988	Streptolysin S biosynthesis protein B (SagB)
AP53_547	118.643	93.2962	98.0379	190.951	134.131	163.255	89.7312	87.7977	111.985	145.815	260.134	233.541	Streptolysin S biosynthesis protein C (SagC)
AP53_548	149.124	127.331	121.747	224.169	160.866	200.974	103.836	110.188	151.528	178.85	342.616	356.254	Streptolysin S biosynthesis protein D (SagD)
AP53_549	79.331	75.0273	83.6801	111.203	81.2408	101.838	63.0366	69.712	83.3565	97.029	168.248	191.921	Streptolysin S self-immunity protein (SagE)
AP53_55	2314.06	2471.62	2415.76	1436.51	1390.56	1660.17	2560.61	2773.89	1812.53	1627.23	1341.17	1848.75	LSU ribosomal protein L5p (L11e)
AP53_550	107.194	93.7338	103.157	133.268	109.119	128.227	87.8012	99.2609	99.529	137.463	239.567	283.304	Streptolysin S biosynthesis protein (SagF)
AP53_551	106.45	88.6277	92.1061	134.761	100.667	121.982	73.4287	81.5411	89.4391	133.041	257.725	277.124	Export ABC transporter ATP-binding protein; Streptolysin S export protein (SagG)
AP53_552	64.0208	50.5574	56.245	102.871	67.296	73.7111	39.5097	42.2167	53.9614	76.2422	140.308	162.063	Streptolysin S export transmembrane permease (SagH)
AP53_553	103.949	72.3674	79.5788	164.556	102.097	126.41	72.4791	73.7782	80.0365	126.603	241.343	302.54	Streptolysin S export transmembrane permease (SagI)
AP53_554	6.78111	3.9696	8.27715	7.6522	7.4392	6.02241	3.6882	4.09055	6.40716	8.5315	8.87554	7.70863	Asparagine-rich ORFan next to Sag operon
AP53_555	441.492	384.428	344.449	420.124	364.357	393.147	340.516	351.849	346.255	429.61	640.695	665.578	Endonuclease/Exonuclease/phosphatase family protein
AP53_556	558.441	545.03	562.623	583.546	560.032	608.667	514.673	551.294	424.553	589.345	689.063	850.594	Substrate-specific component QueT (COG4708) of predicted queuosine-regulated ECF transporter
AP53_557	141.548	155.496	165.794	113.283	107.1	117.988	144.697	165.828	136.19	122.613	163.264	148.346	DNA ligase (EC 6.5.1.2)
AP53_558	189.562	219.715	231.726	152.696	152.935	173.62	203.055	262.246	200.682	191.932	258.118	305.352	Transcription regulator [contains diacylglycerol kinase catalytic domain]
AP53_559	733.985	1167.9	1073.89	414.213	360.756	466.558	1080.55	1276.36	697.43	596.155	902.261	841.05	ATP synthase C chain (EC 3.6.3.14)
AP53_56	1761.91	2096	2132.35	1028.49	1037.4	1194.23	2187.12	2612.2	1329.29	1215.17	1229.33	1418.49	SSU ribosomal protein S14p (S29e) @ SSU ribosomal protein S14p (S29e), zinc-dependent
AP53_560	723.722	1028.24	1011.77	448.829	379.391	464.775	1006.18	1223.57	612.271	576.124	1090.62	1090.98	ATP synthase A chain (EC 3.6.3.14)
AP53_561	928.156	1105.64	1015.11	569.896	425.193	505.803	1053.63	1230.44	737.897	578.948	826.761	1041.9	ATP synthase B chain (EC 3.6.3.14)
AP53_562	491.355	682.522	719.931	322.192	276.556	300.152	700.657	787.66	384.017	351.31	839.865	697.35	ATP synthase delta chain (EC 3.6.3.14)
AP53_563	1433.18	2147.63	2181.18	811.751	695.393	926.323	1987.94	2545.23	1201.1	1074.37	1715.79	1859.48	ATP synthase alpha chain (EC 3.6.3.14)
AP53_564	992.841	1382.41	1363.35	594.553	535.855	646.656	1301.83	1704.47	904.348	736.845	1311.03	1532.57	ATP synthase gamma chain (EC 3.6.3.14)
AP53_565	1839.68	2851.68	2675.47	975.051	866.807	1122.33	2616.34	3387.42	1593.17	1233.69	2045.6	2325.23	ATP synthase beta chain (EC 3.6.3.14)
AP53_566	1726.98	2291.66	2148.5	1052.56	944.498	1200.83	2133.86	2721.75	1698.35	1321.5	1988.24	2865.7	ATP synthase epsilon chain (EC 3.6.3.14)
AP53_567	186.65	222.165	208.46	131.132	154.999	149.965	225.316	208.503	181.068	157.776	154.452	224.824	FIG01114865: hypothetical protein
AP53_568	895.854	1038.84	983.943	870.174	859.341	942.564	953.055	1111.11	893.222	940.204	1017.9	925.338	UDP-N-acetylglucosamine 1-carboxyvinyltransferase (EC 2.5.1.7)
AP53_569	310.644	296.91	238.096	279.171	297.122	282.041	234.295	276.408	261.638	258.773	218.153	277.218	Competence-associated EpuA protein
AP53_57	1598.8	1947.63	2060.98	945.782	980.854	1064.79	2060.07	2625.92	1349.45	1142.99	1450.09	1319.79	SSU ribosomal protein S8p (S15Ae)
AP53_570	562.381	614.526	578.14	720.332	766.205	788.437	612.429	657.358	635.804	813.393	578.953	376.205	DNA-entry nuclease (Competence-specific nuclease) (EC 3.1.30.-)
AP53_571	153.111	116.274	105.363	186.627	193.466	144.255	138.975	128.481	123.785	156.158	86.3886	65.8193	hypothetical protein
AP53_572	412.019	496.684	441.391	500.041	581.925	599.004	448.045	463.317	484.496	615.106	438.619	322.163	DNA-entry nuclease (Competence-specific nuclease) (EC 3.1.30.-)
AP53_573	109.266	156.382	153.142	72.7206	76.1242	78.4312	152.414	196.906	119.665	91.5355	106.462	115.041	Phenylalanyl-tRNA synthetase alpha chain (EC 6.1.1.20)
AP53_574	135.246	200.299	191.572	94.6426	96.1742	109.452	193.23	233.021	141.857	123.633	138.538	140.006	Phenylalanyl-tRNA synthetase beta chain (EC 6.1.1.20)
AP53_575	50.5254	46.8018	44.4782	52.2606	51.5855	51.756	48.6439	43.6564	47.8731	51.0277	68.5624	66.6727	Salt-stress induced protein
AP53_576	60.5948	72.2205	81.0327	62.1991	60.2525	70.0066	74.3997	83.4549	70.1396	80.6543	132.109	132.114	FIG01115289: hypothetical protein
AP53_577	228.35	293.09	273.209	224.397	179.445	229.768	285.782	330.831	252.483	216.597	554.941	639.145	ABC transporter permease protein
AP53_578	238.967	307.258	260.998	252.623	195.429	258.672	315.26	308.547	236.935	248.479	512.855	509.828	ABC transporter ATP-binding protein
AP53_579	188.851	198.439	177.261	211.239	158.009	190.947	185.028	201.108	166.608	185.547	222.516	251.446	YpfJ protein, zinc metalloprotease superfamily
AP53_58	1803.8	1895.96	2032.7	1100.48	1021.46	1123.45	2107.19	2327.68	1317.3	1161.69	1048.71	1034.52	LSU ribosomal protein L6p (L9e)
AP53_580	198.874	189.871	217.47	195.252	188.007	185.044	187.14	219.149	187.959	172.582	177.382	139.314	ATP-dependent nuclease, subunit B
AP53_581	215.549	203.841	230.786	194.231	186.095	194.655	195.36	226.711	190.52	183.161	199.26	191.312	ATP-dependent nuclease, subunit A
AP53_582	284.999	291.598	317.835	274.839	272.846	275.313	278.706	307.077	293.643	269.019	257.195	224.558	Amino acid ABC transporter, amino acid-binding protein
AP53_583	2782.03	3895.58	1873.89	1711.12	1698.79	1747.05	2582.87	2257.02	2246.22	1657.9	1768.37	4778.44	SSU ribosomal protein S21p
AP53_584	1219.14	1206.54	664.031	1265.37	1086.26	1116.5	1040.7	782.179	1115.52	972.348	1079.7	2099.77	Large-conductance mechanosensitive channel
AP53_585	530.504	475.026	473.856	629.786	621.281	586.949	493.914	445.225	566.333	552.08	628.149	564.922	DNA primase (EC 2.7.7.-)
AP53_586	919.196	945.35	998.697	1202.87	1209.18	1195.83	961.469	1025.21	1124.84	1243.96	1599.68	1473.09	RNA polymerase sigma factor RpoD
AP53_587	549.933	504.68	597.414	817.019	783.955	695.279	590.335	539.918	606.598	703.04	777.88	672.288	probably aromatic ring hydroxylating enzyme, evidenced by COGnitor; PaaD-like protein (DUF59) involved in Fe-S cluster assembly
AP53_588	398.562	416.064	449.835	444.928	416.586	450.177	453.065	482.243	423.299	501.389	707.918	700.38	dTDP-4-dehydrorhamnose reductase (EC 1.1.1.133)
AP53_589	118.141	115.385	112.254	116.778	111.037	114.714	117.938	116.668	117.255	115.996	176.398	188.708	Alpha-D-GlcNAc alpha-1,2-L-rhamnosyltransferase (EC 2.4.1.-)
AP53_59	2340.73	2814.4	2825.93	1465.73	1358.65	1728.68	2602.82	2966.95	1608.91	1566.23	1540.34	1828.7	LSU ribosomal protein L18p (L5e)
AP53_590	192.486	190.687	214.541	189.687	186.841	198.555	197.486	219.523	210.913	217.691	297.474	271.284	Alpha-L-Rha alpha-1,3-L-rhamnosyltransferase (EC 2.4.1.-)
AP53_591	100.989	103.694	113.519	97.3968	104.547	97.3323	107.849	113.298	115.125	97.4662	138.975	142.782	rhamnose-containing polysacharide translocation permease
AP53_592	148.827	141.61	169.508	140.937	134.668	138.616	159.203	167.054	162.287	140.526	227.449	266.917	ABC-transporter (ATP-binding protein) -possibly involved in cell wall localization and side chain formation of rhamnose-glucose polysaccharide
AP53_593	117.828	108.495	105.021	98.3916	100.662	85.2121	112.324	100.659	110.019	90.0071	116.459	125.071	putative glycosyltransferase - possibly involved in cell wall localization and side chain formation of rhamnose-glucose polysaccharide
AP53_594	104.321	111.73	117.706	87.0811	92.2599	81.991	114.319	118.223	117.526	88.189	122.289	131.98	Alpha-L-Rha alpha-1,2-L-rhamnosyltransferase/alpha-L-Rha alpha-1,3-L- rhamnosyltransferase (EC 2.4.1.-)
AP53_596	237.807	217.128	143.289	285.593	390.568	279.744	211.092	111.81	304.826	359.81	175.021	364.913	putative repressor C1
AP53_597	231.652	253.706	235.527	282.933	321.404	268.791	512.62	224.519	482.205	572.706	306.928	711.205	hypothetical protein - phage associated
AP53_598	424.715	500.216	460.187	594.884	913.79	568.735	781.32	394.405	921.621	959.277	600.7	835.003	conserved hypothetical protein
AP53_599	922.84	619.406	325.908	918.11	1034.79	742.343	566.589	300.378	1048.14	788.803	192.411	604.181	Phage protein
AP53_6	66.0432	55.9734	58.2766	74.3923	85.7466	60.7391	51.7638	45.3292	76.4824	59.002	52.8045	56.9077	Peptidyl-tRNA hydrolase (EC 3.1.1.29)
AP53_60	1642.33	1781.45	1467.92	952.562	871.573	1117.85	1627.72	1747.56	1092.62	1011.47	797.488	1217.79	SSU ribosomal protein S5p (S2e)
AP53_600	1422.18	1294.03	1146.77	2147.96	2591.24	2185.4	1666.54	1083.37	2229.92	2454.87	1984.99	3543.75	Phage protein
AP53_601	280.147	295.964	354.255	329.437	461.325	389.908	457.796	269.166	507.183	437.441	220.113	179.78	Phage lysin
AP53_604	64.1078	78.5566	97.436	60.3296	99.3308	72.144	113.715	67.7068	121.612	102.961	38.8954	41.5285	Phage protein
AP53_605	78.2502	88.9606	111.551	72.327	112.505	79.0371	126.368	79.3509	129.365	109.137	51.7618	36.2598	FIG01116522: hypothetical protein
AP53_606	52.6475	59.9868	83.6885	40.4663	59.7315	50.4831	92.3567	60.9348	69.9743	61.2703	37.4433	39.2139	Phage hyaluronidase
AP53_607	42.725	49.1161	61.3224	25.1395	29.5472	26.8775	69.855	37.1392	39.8889	28.3487	21.4452	28.8902	Hyaluronate lyase (phage associated)
AP53_608	32.281	37.3241	50.6177	24.9212	39.3005	30.9052	54.8295	35.2468	47.9371	38.8044	20.0643	22.0955	Phage endopeptidase
AP53_609	22.4419	25.2008	30.3879	13.6343	22.3194	20.1001	33.0309	18.1013	27.6128	19.0304	15.3556	12.3557	Phage tail fibers
AP53_61	1446.75	1751.03	1720.08	845.27	899.446	1033.62	1679.04	2059.87	1014.77	1007.17	948.537	905.705	LSU ribosomal protein L30p (L7e)
AP53_610	17.685	25.4379	35.0185	10.2655	17.5417	12.3416	35.2087	23.7987	23.7855	17.5002	14.4919	13.908	Phage tail length tape-measure protein
AP53_611	28.0423	44.5816	54.6133	20.3999	20.4518	8.92423	46.7005	45.94	34.3245	24.4235	18.6269	15.9749	hypothetical protein
AP53_612	29.9771	54.6566	64.3118	9.7208	13.4421	11.6075	56.6075	46.8377	25.5499	13.2395	14.3851	19.8985	Phage base plate
AP53_613	37.6653	55.1326	89.9376	9.5489	15.4042	9.11211	78.0508	64.316	33.9936	17.6601	29.199	31.1254	Phage major tail protein
AP53_614	40.6097	65.714	121.441	13.4621	16.4362	14.8565	95.8983	88.8529	54.2269	25.962	51.6353	78.8075	hypothetical phage protein
AP53_615	49.5973	66.0177	99.4938	13.4912	23.0954	17.2163	80.6168	68.6555	47.9	30.0244	36.1675	88.3988	hypothetical phage protein
AP53_616	41.006	47.8976	69.2869	11.4716	16.8304	21.9515	61.3869	44.6811	36.7887	15.2899	18.0112	36.0426	hypothetical phage protein
AP53_617	19.2241	38.2623	56.6101	6.40948	10.0506	8.35877	51.9718	40.5878	24.4274	11.5597	19.8244	19.5121	hypothetical phage protein
AP53_618	29.7727	41.9682	55.9956	6.42081	12.8743	5.68494	45.8743	39.0198	26.9733	14.2119	14.5561	22.5231	hypothetical phage protein
AP53_619	31.3081	49.6383	79.5252	8.28467	11.5383	11.3398	70.7244	56.3376	25.6006	14.1986	22.6983	26.265	Phage major capsid protein
AP53_62	1687.97	1846.32	2025.62	1059.64	1125.38	1289.87	1851.49	2079.79	1389.01	1287.47	1166.94	1423.09	LSU ribosomal protein L15p (L27Ae)
AP53_620	27.1326	39.3197	53.9653	7.29963	12.1129	8.51215	50.1032	41.8907	20.4453	13.8914	15.9114	22.1147	Prophage Clp protease-like protein
AP53_621	11.4249	14.1963	16.1357	6.11274	7.84251	5.64347	19.477	12.9382	13.2367	7.72486	6.49501	6.95292	Portal protein, phage associated
AP53_622	13.4075	14.9661	22.9074	7.92106	9.73535	8.0003	16.8806	15.0081	15.2619	11.016	12.1137	13.9324	Phage terminase, large subunit
AP53_623	15.5305	15.8559	22.9437	6.38777	7.84494	9.33189	20.3199	18.2369	13.6939	11.9237	15.3736	21.9935	Phage protein
AP53_624	16.3472	13.6197	34.4412	10.4951	13.5765	13.9218	20.9056	26.7177	17.4186	14.6541	13.351	21.3033	Phage-associated homing endonuclease
AP53_625	9.63805	10.7825	17.0965	7.34841	9.07734	8.80407	16.4514	15.7163	10.7522	7.09985	14.7634	14.8005	hypothetical phage protein
AP53_626	9.32878	10.4921	11.1991	8.17194	7.02235	8.21158	14.1992	5.96136	11.4011	6.31642	8.12432	12.8208	hypothetical phage protein
AP53_627	9.86753	10.2015	16.8013	4.14553	6.92681	7.85064	15.5143	10.1033	8.55791	5.42052	7.41275	8.40814	hypothetical phage protein
AP53_628	6.77536	8.37647	9.67715	5.02538	7.60145	4.67494	9.56853	7.53073	10.5002	5.81966	6.0333	9.31603	Phage integrase: site-specific recombinase
AP53_629	16.1513	14.7053	14.0912	13.5168	16.5907	11.7564	14.892	10.5557	18.0541	9.15881	14.7986	24.447	putative transcriptional activator - phage associated
AP53_63	1673.99	1678.5	1888.19	1075.39	1103.29	1147.64	1730.04	1881.48	1193.09	1162.68	1101.07	1000.81	Preprotein translocase secY subunit (TC 3.A.5.1.1)
AP53_630	24.5675	27.1407	38.1476	19.5035	26.8088	20.973	31.5604	29.7243	35.237	22.6316	31.6559	33.7871	B-cell receptor associated protein-related protein
AP53_631	23.8392	19.6179	32.4842	23.2193	21.4762	22.3708	29.713	26.8429	28.5458	22.046	26.41	36.1044	putaive immunity repressor protein - phage associated
AP53_632	23.3916	20.038	24.4264	13.1459	16.2485	17.5387	18.1964	18.3914	24.021	17.733	15.8741	23.7322	hypothetical protein
AP53_633	20.0364	16.5905	25.3685	17.8321	20.2094	21.2546	22.8496	19.5554	26.9627	16.9193	11.6903	13.5006	Single-stranded DNA-binding protein
AP53_634	21.4685	15.2722	28.5785	17.6138	14.2187	12.1296	20.118	14.442	25.0644	13.1194	21.7564	22.5418	hypothetical phage protein
AP53_635	18.192	12.7897	22.4722	13.7929	14.9803	13.7952	16.3264	14.2611	20.4094	13.3425	13.3316	15.1352	conserved hypothetical protein - phage associated
AP53_636	19.6961	15.8624	21.4058	15.8044	17.0511	16.6686	19.5905	14.4501	18.9566	18.4044	14.2368	14.0968	Phage protein
AP53_637	30.1873	26.8852	31.2187	23.1344	26.776	31.7515	32.203	29.1625	36.916	25.4411	20.0701	19.4276	hypothetical phage protein
AP53_638	17.1672	11.9471	10.0705	14.2548	11.3138	12.8548	13.8926	11.029	12.167	12.8545	15.5004	12.3406	FIG01116946: hypothetical protein
AP53_639	28.7803	23.8873	30.6199	28.7083	30.7307	29.9527	27.1807	23.1497	33.4555	26.7338	17.9092	25.1219	conserved hypothetical protein - phage associated
AP53_64	229.648	307.875	311.832	93.4594	103.896	118.767	288.868	382.799	195.888	129.341	233.301	280.138	Adenylate kinase (EC 2.7.4.3)
AP53_640	19.1101	18.2562	23.2629	20.9902	22.7407	16.8527	19.0051	16.9736	18.3863	16.8522	13.351	14.8721	hypothetical phage protein
AP53_641	27.8714	23.2587	29.8141	20.4913	22.3298	23.8618	31.2584	23.9881	22.707	20.7278	22.9922	15.0731	hypothetical phage protein
AP53_642	37.6374	31.1701	41.1368	33.1056	36.2584	45.6264	39.214	27.2571	42.0766	39.7445	23.4736	24.8438	Helicase loader DnaI
AP53_643	20.9847	15.9722	24.7997	15.3948	20.8459	19.6163	19.5787	17.3869	20.6367	21.9956	13.4499	11.473	replication initiator protein A
AP53_644	27.557	22.8518	32.3744	23.8198	26.4621	24.2603	28.7698	26.3697	32.5815	25.9807	24.8607	26.0773	Replicative DNA helicase (DnaB) (EC 3.6.4.12)
AP53_645	24.9429	15.5623	24.0574	17.5545	22.9418	14.9259	21.9966	13.0969	23.2965	9.83724	17.0887	10.7931	hypothetical protein
AP53_646	13.131	15.1682	16.994	11.1087	9.81117	11.1626	16.8274	13.7518	25.2006	12.5934	18.4067	20.0975	hypothetical phage protein
AP53_647	13.52	7.41299	11.7685	6.29864	13.2213	10.8631	8.47126	12.4269	16.3159	8.94582	8.44709	14.0215	hypothetical phage protein
AP53_648	182.083	157.206	177.115	186.274	195.87	212.643	175.533	154.282	188.366	203.326	96.4509	70.425	Phage antirepressor protein
AP53_649	79.0499	71.1572	70.158	119.998	116.909	73.6797	64.0541	46.7997	86.7348	68.3858	62.3918	41.0882	hypothetical phage protein
AP53_65	443.611	390.211	212.93	190.609	172.961	181.927	332.589	276.65	343.556	164.608	165.408	351.018	Translation initiation factor 1
AP53_650	20.7542	14.0809	21.063	15.0203	15.5365	20.6402	20.5219	19.9221	22.2617	18.8336	13.5501	13.0209	conserved domain protein
AP53_651	14.7655	13.3866	19.7032	14.3517	10.8834	9.95552	15.8376	7.17484	18.4074	16.7248	19.8472	12.8886	hypothetical phage protein
AP53_652	212.827	229.224	276.811	303.829	350.147	246.904	264.907	242.864	365.576	302.632	447.885	419.127	Phage transcriptional regulator, Cro/CI family
AP53_653	215.742	190.459	201.68	255.206	309.488	239.394	213.142	175.159	303.115	263.438	303.649	337.208	Phage protein
AP53_654	334.224	304.563	322.542	434.909	469.408	432.664	353.235	280.349	430.83	444.369	523.038	486.001	Pathogenicity island SaPIn2
AP53_655	712.943	670.78	598.97	667.346	656.072	594.307	630.843	550.583	715.833	576.294	617.751	672.536	Phage integrase: site-specific recombinase
AP53_657	203.1	207.718	242.8	215.9	279.138	238.452	241.591	184.802	278.214	251.946	212.417	210.071	Glycosyl transferase, group 2 family protein
AP53_658	112.092	100.279	116.474	132.748	169.409	119.229	103.917	84.3718	156.049	111.995	91.9688	117.059	Membrane protein
AP53_659	153.629	148.166	168.347	180.482	224.179	182.584	168.048	133.827	204.894	176.985	164.667	177.879	Heteropolysaccharide repeat unit export protein
AP53_66	1978.9	1754.66	1319.63	666.253	468.217	538.272	1682.84	1719.93	1115.34	528.393	678.121	1026	LSU ribosomal protein L36p
AP53_660	136.53	145.529	144.973	170.904	214.463	155.649	156.884	114.55	173.533	169.888	152.034	188.006	membrane protein, related to Actinobacillus protein (1944168)
AP53_661	281.059	244.431	219.923	306.315	266.04	299.645	251.848	242.524	280.309	282.172	282.38	424.806	Tripeptide aminopeptidase (EC 3.4.11.4)
AP53_662	245.851	232.802	236.503	337.825	303.39	313.993	263.895	244.519	242.519	282.743	451.818	463.475	Pore forming protein ebsA
AP53_663	214.37	191.87	132.977	247.245	219.333	194.283	166.774	140.256	205.514	172.63	207.94	191.84	Ferredoxin
AP53_664	290.482	202.664	162.269	351.327	246.022	259.219	203.697	146.093	197.294	225.917	160.528	287.432	FIG01114555: hypothetical protein
AP53_665	286.129	249.505	251.076	421.922	376.794	409.939	284.03	276.109	315.32	396.29	328.325	303.233	Cytidylate kinase (EC 2.7.4.14)
AP53_666	1291.89	1438.92	1372.84	951.866	1207.99	1010.5	1409.1	1406.12	1226.48	1208.34	1026.84	789.139	Translation initiation factor 3
AP53_667	2049.33	1830.01	1825.06	1392.17	1584.19	1416.88	2097.04	1831.43	1747.48	1649.7	963.245	843.181	LSU ribosomal protein L35p
AP53_668	1987.85	2177.7	2189.33	1444.21	1686.32	1459.65	2220.56	2171.73	1716.86	1780.02	1497.73	1139.7	LSU ribosomal protein L20p
AP53_669	310.416	303.705	279.752	290.215	327.65	269.33	300.862	271.974	318.143	273.04	222.251	179.442	Lipoteichoic acid synthase LtaS Type IIc
AP53_67	1594.14	1728.23	1402.24	715.677	513.294	616.661	1610.11	1818.97	1083.24	623.25	967.366	1472.06	SSU ribosomal protein S13p (S18e)
AP53_670	282.195	269.167	255.28	264.865	303.898	264.338	291.852	265.274	323.939	270.94	304.526	291.207	LSU m5C1962 methyltransferase RlmI
AP53_671	250.803	238.341	241.033	253.914	259.451	246.455	260.801	241.51	297.354	257.327	277.788	264.954	3-dehydroquinate dehydratase I (EC 4.2.1.10)
AP53_672	355.84	325.537	303.164	356.741	352.981	384.917	328.802	325.639	347.361	392.958	366.783	375.704	Chorismate synthase (EC 4.2.3.5)
AP53_673	927.836	913.317	834.397	986.998	975.516	1043.49	966.647	997.297	1158.27	1091.18	956.027	1197.21	FIG01116936: hypothetical protein
AP53_674	265.059	310.245	289.757	288.933	280.825	315.308	299.263	307.879	278.295	321.026	372.606	386.487	Glutathione reductase (EC 1.8.1.7)
AP53_675	324.555	310.936	334.774	333.943	304.516	354.538	315.933	357.786	239.881	327.18	259.756	157.147	Dihydrofolate synthase (EC 6.3.2.12) / Folylpolyglutamate synthase (EC 6.3.2.17)
AP53_676	319.363	304.368	324.107	282.011	259.871	275.645	327.417	354.419	260.687	278.253	185.252	117.167	Histone acetyltransferase Gcn5
AP53_677	304.603	291.834	265.323	272.086	274.515	305.879	281.335	307.933	265.166	297.746	240.295	210.575	Cysteine desulfurase (EC 2.8.1.7)
AP53_678	356.762	372.779	343.853	310.632	316.786	339.813	341.231	377.657	312.572	328.496	307.935	278.189	tRNA S(4)U 4-thiouridine synthase (former ThiI)
AP53_679	162.505	138.537	137.214	159.732	138.482	151.985	174.507	155.231	145.604	153.554	170.964	213.798	Capsule biosynthesis protein capA
AP53_68	1891.85	2665.98	2639.74	960.244	807.301	1049.14	2638.32	3255.12	1571.13	1184.49	2271.54	2236.95	SSU ribosomal protein S11p (S14e)
AP53_680	1814.2	1938.91	1445.55	1228.14	1125.72	1252.09	1592.5	1859.61	1465.84	1351.84	1835.29	2349.68	LSU ribosomal protein L21p
AP53_681	786.309	854.188	680.731	591.845	553.805	581.979	767.759	853.728	647.354	634.059	996.82	1114.03	FIG139598: Potential ribosomal protein
AP53_682	1799.3	1980.56	1299.56	1358.7	1208.38	1468.26	1682.34	1672.67	1508	1350.83	2016.67	4019.71	LSU ribosomal protein L27p
AP53_683	184.949	154.819	126.492	190.033	186.01	167.146	135.943	127.431	180.426	136.511	144.582	156.365	Cysteine and methionine metabolism regulator CmbR, LysR family
AP53_684	168.543	143.47	150.564	186.535	193.111	174.082	155.581	136.311	153.694	152.048	119.728	105.479	Lipoprotein signal peptidase (EC 3.4.23.36)
AP53_685	454.399	430.085	462.634	531.367	527.634	543.192	457.636	477.892	482.439	500.558	392.874	341.793	Ribosomal large subunit pseudouridine synthase D (EC 4.2.1.70)
AP53_686	293.427	323.838	356.289	293.606	318.932	372.469	325.762	290.3	370.952	336.56	296.651	348.934	Uracil phosphoribosyltransferase (EC 2.4.2.9) / Pyrimidine operon regulatory protein PyrR
AP53_687	380.804	364.847	490.615	392.156	471.017	519.058	444.47	386.434	408.854	425.274	348.78	288.399	Uracil permease
AP53_688	491.032	474.879	627.648	472.892	577.777	630	541.51	499.387	566.65	545.186	466.138	426.324	Aspartate carbamoyltransferase (EC 2.1.3.2)
AP53_689	648.123	589.073	774.789	663.459	773.365	871.051	694.001	622.558	699.283	744.832	439.068	321.115	Carbamoyl-phosphate synthase small chain (EC 6.3.5.5)
AP53_69	1479.99	1976.25	1935.52	740.163	642.554	740.159	1837.51	2493.62	1244.92	888.961	1839.43	1543.53	DNA-directed RNA polymerase alpha subunit (EC 2.7.7.6)
AP53_690	501.706	447.915	542.725	503.96	580.529	618.614	470.865	422.574	482.694	516.336	400.981	339.418	Carbamoyl-phosphate synthase large chain (EC 6.3.5.5)
AP53_691	442.999	296.717	330.689	523.478	452.565	477.698	338.416	292.605	435.428	383.158	330.07	350	periplasmic component of efflux system
AP53_692	413.95	264.96	266.869	489.829	433.218	382.131	259.883	216.646	374.287	315.187	203.214	191.393	ABC transporter ATP-binding protein
AP53_693	515.782	434.742	519.536	744.107	703.595	761.846	477.695	466.547	619.892	644.492	791.526	977.272	ABC transporter permease protein
AP53_694	268.244	247.792	277.863	391.443	406.416	380.149	256.689	244.228	300.495	363.881	439.62	429.176	Glycerophosphoryl diester phosphodiesterase (EC 3.1.4.46)
AP53_695	528.419	554.563	384.119	392.497	360.674	348.447	471.646	548.517	372.548	381.248	529.033	589.453	SSU ribosomal protein S16p
AP53_696	492.287	621.76	554.949	436.097	414.509	400.71	607.767	784.441	460.062	489.081	761.545	571.523	KH domain RNA binding protein YlqC
AP53_697	168.379	173.511	181.523	145.804	146.242	154.096	173.963	203.32	173.229	193.708	280.14	277.064	Cell surface protein
AP53_698	273.456	333.464	332.666	223.596	238.476	234.035	335.189	421.174	325.697	300.327	554.141	538.433	FIG01115236: hypothetical protein
AP53_699	29.963	26.894	40.2476	39.8842	33.767	41.5922	41.7634	36.1152	36.7307	32.1813	43.6381	48.7296	Cobalt-zinc-cadmium resistance protein CzcD
AP53_7	74.8485	70.7704	84.9313	92.5366	98.4968	86.5878	75.5674	72.1363	95.6793	84.2485	97.1267	89.6128	Transcription-repair coupling factor
AP53_70	1571.89	2067.66	1898.3	785.493	667.513	775.042	1912.66	2344.29	1173.87	870.726	1447.42	1266.77	LSU ribosomal protein L17p
AP53_700	24.8106	27.8955	26.5654	27.4344	26.1387	21.2659	31.311	30.4391	37.0767	22.9497	37.1236	29.9152	Transcriptional regulator, TetR family
AP53_701	143.469	156.783	116.743	94.8141	89.9544	106.838	132.926	138.721	141.053	103.553	151.169	215.38	16S rRNA processing protein RimM
AP53_702	127.388	141.506	102.398	86.4417	79.4979	94.5937	121.638	138.935	114.683	99.1704	128.746	189.279	tRNA (Guanine37-N1) -methyltransferase (EC 2.1.1.31)
AP53_703	97.6269	114.949	97.4803	61.4201	57.2696	60.2673	104.116	133.375	84.7836	71.6656	121.421	139.529	Thioredoxin reductase (EC 1.8.1.9)
AP53_704	288.618	345.848	311.145	195.842	195.764	227.394	313.252	349.677	231.874	243.526	286.887	293.207	Membrane protein
AP53_705	424.752	457.486	434.096	322.449	278.143	332.581	456.256	511.035	349.535	349.046	468.788	496.369	2-dehydropantoate 2-reductase (EC 1.1.1.169)
AP53_706	270.873	239.86	238.519	288.48	196.018	273.541	266.843	306.072	292.886	239.053	296.487	518.059	Transcriptional repressor of the fructose operon, DeoR family
AP53_707	341.917	300.361	242.438	323.239	239.432	308.938	295.287	316.343	279.382	250.18	213.969	247.252	1-phosphofructokinase (EC 2.7.1.56)
AP53_708	737.698	838.711	658.115	752.274	542.67	781.019	946.862	1019.09	706.865	699.795	715.438	789.067	PTS system, fructose-specific IIA component (EC 2.7.1.69) / PTS system, fructose-specific IIB component (EC 2.7.1.69) / PTS system, fructose-specific IIC component (EC 2.7.1.69)
AP53_709	40.8646	34.3161	28.7099	38.4088	34.0406	38.136	34.2684	30.054	41.1226	35.1356	29.6229	27.6194	Peptidoglycan hydrolase, Autolysin1 (EC 3.5.1.28)
AP53_71	50.5998	54.2496	35.4811	31.0995	43.0187	37.9143	42.3563	52.2659	73.8904	37.9132	34.7016	73.8466	hypothetical protein
AP53_710	160.292	166.869	165.076	161.673	141.087	146.933	164.55	184.6	145.497	170.137	283.858	220.221	Peptidoglycan hydrolase, Autolysin2 (EC 3.5.1.28)
AP53_711	4.60485	9.78009	9.81877	6.34785	6.36401	4.12158	4.35533	5.89362	6.45135	5.49529	10.3077	8.039	Mobile element protein
AP53_712	1.43901	2.17335	3.3988	3.38552	0.424267	0.915908	2.37563	1.57163	2.82246	3.20558	5.89013	3.01462	hypothetical protein
AP53_713	3.50076	4.61785	4.24022	3.41522	3.12618	3.16015	4.39932	3.86015	4.38578	4.28482	4.24824	4.6424	Immunoglobulin G-endopeptidase (IdeS) / Mac/ Secreted immunoglobulin binding protein (Sib38)
AP53_714	0	0.724451	0.75529	0.84638	1.2728	0	1.18782	1.17872	2.01605	0.915881	0.490845	0	Phage protein
AP53_715	9.95115	7.61288	9.2171	7.17271	6.32805	12.7296	11.0058	9.32324	11.7546	8.38264	7.65385	19.0756	Nucleoside diphosphate kinase (EC 2.7.4.6)
AP53_716	487.86	489.546	409.641	482.103	450.859	422.183	473.381	507.501	584.812	432.267	974.578	1615.71	Hypothetical protein SP1558
AP53_717	340.197	340.313	254.984	333.527	287.002	291.343	290.281	318.991	341.659	272.369	545.722	700.501	DegV family protein
AP53_718	239.812	226.827	194.764	244.295	240.537	241.363	216.106	216.558	235.922	270.128	274.24	272.189	tRNA nucleotidyltransferase (EC 2.7.7.21) (EC 2.7.7.25)
AP53_719	278.259	289.017	248.401	311.646	306.258	320.304	277.309	276.241	293.763	362.285	392.582	447.41	COG0488: ATPase components of ABC transporters with duplicated ATPase domains
AP53_720	84.2119	81.3767	76.3567	113.855	133.208	96.3585	93.0728	69.7546	80.4209	129.729	59.1703	34.6888	FIG01114610: hypothetical protein
AP53_721	156.212	166.042	145.324	174.465	219.628	161.521	179.993	158.999	143.154	206.842	132.994	87.1381	Peptide deformylase (EC 3.5.1.88)
AP53_722	196.547	178.77	149.212	190.366	212.045	162.652	194.205	173.606	178.47	215.799	140.304	101.506	5'-nucleotidase (EC 3.1.3.5)
AP53_723	146.351	135.974	122.086	131.428	121.841	113.009	144.893	170.3	150.118	110.094	185.061	223.031	GTP pyrophosphokinase (EC 2.7.6.5)
AP53_724	173.972	160.549	159.593	149.843	137.972	132.909	174.284	210.162	151.809	148.512	204.262	196.198	Regulation of D-alanyl-lipoteichoic acid biosynthesis, DltR
AP53_725	225.453	239.721	210.195	211.368	200.097	207.918	220.223	248.899	213.279	228.636	373.949	401.119	Regulation of D-alanyl-lipoteichoic acid biosynthesis, sensor histidine kinase
AP53_726	148.808	173.387	161.314	118.93	114.035	127.01	159.486	182.448	129.86	137.281	178.008	148.544	Mevalonate kinase (EC 2.7.1.36)
AP53_727	189.566	218.531	209.371	159.173	151.928	167.131	218.408	241.732	168.452	181.839	227.877	165.82	Diphosphomevalonate decarboxylase (EC 4.1.1.33)
AP53_728	240.733	244.17	232.173	194.367	168.251	188.547	256.681	273.269	182.565	192.118	234.386	211.559	Phosphomevalonate kinase (EC 2.7.4.2)
AP53_729	258.29	278.584	274.056	217.802	193.723	226.645	278.021	314.183	215.534	234.244	267.436	283.679	Isopentenyl-diphosphate delta-isomerase, FMN-dependent (EC 5.3.3.2)
AP53_730	176.843	217.097	208.715	151.951	130.308	148.824	227.526	257.032	170.219	175.178	231.55	220.978	Hydroxymethylglutaryl-CoA reductase (EC 1.1.1.34)
AP53_731	124.871	159.712	151.097	95.3041	90.8711	90.329	156.598	174.283	120.798	105.7	154.917	138.119	Hydroxymethylglutaryl-CoA synthase (EC 2.3.3.10)
AP53_732	84.3262	92.8332	87.2899	68.7381	63.034	62.8705	93.6113	100.079	83.6371	70.85	124.324	107.091	Thymidylate synthase (EC 2.1.1.45)
AP53_733	185.72	233.046	192.28	133.483	129.12	133.634	222.298	255.437	193.055	165.852	305.152	341.536	Dihydrofolate reductase (EC 1.5.1.3)
AP53_734	233.474	359.684	334.183	209.071	207.816	223.996	360.096	443.641	284.934	249.698	604.514	732.677	FIG01114189: hypothetical protein
AP53_735	363.755	424.846	438.805	264.814	247.275	274.504	438.585	519.558	342.669	293.931	546.394	627.434	ATP-dependent Clp protease ATP-binding subunit ClpX
AP53_736	409.831	472.487	499.473	317.816	290.962	349.052	484.709	613.958	408.048	368.551	647.424	715.873	GTP-binding protein EngB
AP53_737	214.692	211.61	192.721	185.521	195.437	166.267	213.616	207.227	207.132	186.426	242.572	222.126	Hypothetical protein SPy0887
AP53_738	12419.7	9243.85	10732.2	19668.4	18802.4	19146.2	10715.5	10071.9	14943	15481.5	9145.11	6538.66	putative ATP-dependent Clp proteinase (ATP-binding subunit)
AP53_739	1036.7	1026.56	919.665	977.643	738.001	959.453	940.043	957.592	971.876	885.03	1386.16	1929.18	Ribose 5-phosphate isomerase A (EC 5.3.1.6)
AP53_74	130.678	134.219	122.071	111.173	111.8	88.8678	137.937	116.917	132.078	101.861	137.569	112.709	Transcriptional repressor AdcR for Zn(2+)-responsive expression
AP53_740	1372.59	1333.13	1316.97	1208.06	894.321	1147.56	1349.41	1329.93	1103.16	1148.8	1971.98	1842.06	Phosphopentomutase (EC 5.4.2.7)
AP53_741	851.662	854.557	897.922	909.714	709.767	875.034	853.074	868.995	723.911	861.053	1493.1	1385.91	Arsenate reductase (EC 1.20.4.1)
AP53_742	1036.82	1130.09	1138.59	957.161	745.83	1017.13	1107.4	1151.13	986.578	1036.57	1999.66	2303.62	Purine nucleoside phosphorylase (EC 2.4.2.1); N-Ribosylnicotinamide phosphorylase (EC 2.4.2.1) ## possible
AP53_743	843.964	887.97	747.293	767.076	558.321	738.345	781.031	724.469	664.313	667.131	1130.59	1404.21	Purine nucleoside phosphorylase (EC 2.4.2.1)
AP53_744	327.855	304.214	316.073	388.562	335.219	368.244	333.251	304.227	323.365	360.711	456.205	351.21	Histidine protein kinase
AP53_745	33.7856	30.238	40.0632	36.0631	50.5431	42.6096	38.561	30.066	29.4518	35.0424	38.4139	15.2916	hypothetical protein
AP53_746	278.387	261.426	257.449	299.316	303.112	295.577	273.329	277.273	248.121	311.157	243.472	168.899	Methionine biosynthesis and transport regulator MtaR, LysR family
AP53_747	505.568	580.209	480.769	634.454	721.301	654.644	554.226	532.248	662.795	668.03	1321.83	1898.71	FIG01114562: hypothetical protein
AP53_748	354.135	345.855	392.293	397.322	515.953	497.762	407.594	285.955	465.768	459.447	271.133	288.412	Orotidine 5'-phosphate decarboxylase (EC 4.1.1.23)
AP53_749	411.147	354.567	488.205	462.526	579.185	546.143	463.588	353.093	500.44	529.03	284.69	235.332	Orotate phosphoribosyltransferase (EC 2.4.2.10)
AP53_75	194.432	239.1	216.431	173.022	174.112	164.552	224.219	234.675	190.177	194.401	272.032	263.919	Zinc ABC transporter, ATP-binding protein ZnuC
AP53_750	498.249	456.748	528.516	523.569	631.589	634.299	516.958	406.648	518.469	578.875	330.293	274.486	6-aminohexanoate-cyclic-dimer hydrolase (EC 3.5.2.12)
AP53_751	850.857	780.445	668.589	698.91	729.916	721.468	751.679	707.889	685.176	630.495	562.29	558.264	Cystine ABC transporter, periplasmic cystine-binding protein FliY
AP53_752	665.209	668.365	637.158	759.48	830.938	824.064	692.62	610.474	620.905	749.588	607.742	618.67	Cystine transport system permease protein
AP53_753	489.054	396.521	409.727	566.453	528.115	533.495	462.05	418.934	447.007	470.376	345.753	305.98	Uracil-DNA glycosylase, family 1
AP53_754	604.372	539.793	585.162	751.897	733.711	798.074	603.4	607.512	581.498	742.275	473.114	379.287	Dihydroorotase (EC 3.5.2.3)
AP53_755	273.386	227.694	240.775	320.042	354.164	294.974	263.688	238.021	302.218	280.499	257.441	294.419	Acyl-phosphate:glycerol-3-phosphate O-acyltransferase PlsY
AP53_756	462.38	465.744	488.777	443.711	464.161	527.084	484.556	521.878	432.612	510.752	426.053	359.962	Topoisomerase IV subunit B (EC 5.99.1.-)
AP53_757	501.198	529.132	565.362	499.55	521.041	559.083	545.121	592.467	450.217	558.062	452.295	321.683	Topoisomerase IV subunit A (EC 5.99.1.-)
AP53_758	212.671	223.139	188.646	133.045	148.121	137.172	225.708	236.526	177.318	140.81	102.647	99.4297	Branched-chain amino acid aminotransferase (EC 2.6.1.42)
AP53_759	415.184	454.993	341.744	295.463	338.091	320.924	391.62	403.726	482.175	279.998	461.521	913.784	FIG01114490: hypothetical protein
AP53_76	152.874	182.604	176.605	153.78	156.105	143.582	191.215	196.916	154.168	167.552	204.639	164.401	Zinc ABC transporter, inner membrane permease protein ZnuB
AP53_760	1826.73	2747.47	2129.88	1004.29	899.193	988.178	2344.24	3325.68	1849.47	1408.91	3143.6	2854.89	SSU ribosomal protein S1p
AP53_761	349.467	392.925	277.737	390.675	316.226	320.477	331.491	345.915	297.337	267.873	433.498	346.433	FIG015049: hypothetical protein
AP53_762	471.122	657.291	513.138	341.279	359.479	350.55	572.415	663.907	481.155	392.409	892.889	979.402	Rhodanese domain protein UPF0176, Firmicutes subgroup
AP53_763	181.667	182.703	199.691	168.45	197.853	179.607	220.181	180.929	242.319	204.174	214.056	184.799	hypothetical protein
AP53_764	125.473	132.985	157.147	144.869	182.336	156.201	169.916	143.64	159.658	166.989	142.002	116.534	Glutathione S-transferase domain protein (class beta)
AP53_765	300.493	325.644	322.407	353.803	401.976	385.286	377.697	332.792	393.096	437.084	284.204	226.578	Exfoliative toxin A
AP53_766	1162.53	1361.23	782.685	512.418	428.294	391.512	985.687	899.293	886.787	445.832	304.49	492.559	FIG01115306: hypothetical protein
AP53_767	90.4469	95.5793	91.944	82.0424	95.9409	90.4306	96.5036	97.7555	110.909	96.5339	93.3913	108.393	tRNA dimethylallyltransferase (EC 2.5.1.75)
AP53_768	404.509	360.476	339.88	344.808	340.52	353.841	357.569	368.157	342.241	361.574	307.596	322.434	GTP-binding protein HflX
AP53_769	414.871	375.758	369.166	338.392	358.145	365.845	375.246	413.665	358.78	359.527	287.468	218.418	Cystathionine beta-lyase (EC 4.4.1.8)
AP53_77	50.2756	61.5784	47.5597	83.051	90.1567	72.1277	71.0216	52.3059	73.7117	83.5742	57.0607	51.9709	HIT family protein
AP53_770	365.528	309.317	281.114	286.295	264.469	288.54	303.621	329.637	253.267	260.997	222.495	214.719	Ribonuclease Z (EC 3.1.26.11)
AP53_771	540.663	561.095	567.623	539.625	503.597	605.72	564.066	619.223	428.951	541.268	438.026	365.302	Short chain dehydrogenase
AP53_772	307.078	316.93	331.18	266.386	285.439	309.246	314.087	347.486	267.136	300.812	214.72	159.935	Single-stranded-DNA-specific exonuclease RecJ (EC 3.1.-.-)
AP53_773	631.969	809.543	718.006	499.119	524.031	625.252	685.684	851.497	639.261	642.493	744.835	659.616	Adenine phosphoribosyltransferase (EC 2.4.2.7)
AP53_774	479.772	481.76	488.023	433.213	452.328	446.465	474.502	527.324	475.716	460.27	461.136	376.652	Chromosome replication initiation protein dnaD
AP53_775	551.793	620.117	613.613	523.828	576.616	604.081	612.964	683.409	516.771	620.123	630.074	476.1	Endonuclease III (EC 4.2.99.18)
AP53_776	229.287	257.133	247.036	220.502	238.923	246.375	279.198	293.325	261.082	253.567	240.578	188.337	Putative tRNA-m1A22 methylase
AP53_777	284.345	268.295	247.149	269.49	249.14	270.315	265.264	285.762	259.771	247.601	252.253	264.859	FIG137478: Hypothetical protein
AP53_778	250.802	220.634	227.365	261.988	263.804	271.049	249.624	250.141	228.376	260.517	193.624	190.953	Glycine/D-amino acid oxidases family
AP53_779	719.666	757.027	691.012	629.181	582.797	656.674	715.639	839.739	647.026	665.372	861.652	1078.47	Glucose-1-phosphate thymidylyltransferase (EC 2.7.7.24)
AP53_78	160.785	182.098	168.363	171.498	170.8	143.266	201.806	194.185	176.18	166.564	178.204	139.867	Tyrosyl-tRNA synthetase (EC 6.1.1.1)
AP53_780	677.587	800.921	636.503	555.875	521.72	599.873	694.213	790.102	732.13	660.175	671.019	917.583	dTDP-4-dehydrorhamnose 3,5-epimerase (EC 5.1.3.13)
AP53_781	715.841	697.269	620.513	702.227	619.748	655.019	675.995	686.762	591.916	703.091	719.434	809.75	dTDP-glucose 4,6-dehydratase (EC 4.2.1.46)
AP53_782	119.538	121.289	92.4399	95.7101	75.781	79.6091	103.691	106.06	119.796	90.6665	119.655	170.007	Mutator mutT protein (7,8-dihydro-8-oxoguanine-triphosphatase) (EC 3.6.1.-)
AP53_783	128.971	154.415	149.524	103.499	99.7566	110.56	156.285	175.313	127.594	129.293	182.584	153.129	Hypothetical protein SPy1011
AP53_784	155.635	169.027	164.203	143.111	119.651	140.336	171.739	200.345	153.064	147.686	241.411	204.26	TPR-repeat-containing protein
AP53_785	106.597	106.156	94.9664	116.158	112.85	102.861	108.334	113.466	103.181	113.928	106.079	94.3598	Fibronectin/fibrinogen-binding protein
AP53_786	18.177	16.7768	9.93803	11.1366	12.9513	9.64113	21.2557	13.6484	17.8261	11.087	18.6004	20.0975	hypothetical protein
AP53_787	54.6566	47.6006	54.8889	52.2061	53.6131	47.8032	60.9722	50.8774	56.3766	58.4184	60.2574	65.4828	ABC transporter substrate-binding protein
AP53_788	61.8478	62.103	56.5165	53.176	60.8604	57.1653	60.0189	50.8342	66.4044	60.5745	53.3497	78.4496	ABC transporter permease protein
AP53_789	80.3118	58.0706	47.3474	63.0938	62.986	60.3847	57.3407	51.311	67.2547	55.1701	58.8237	90.0813	ABC transporter ATP-binding protein
AP53_79	331.585	376.091	367.325	295.494	277.394	302.715	347.704	424.259	291.972	302.372	403.734	362.096	Multimodular transpeptidase-transglycosylase (EC 2.4.1.129) (EC 3.4.-.-)
AP53_790	561.746	600.588	475.587	488.975	463.508	501.435	517.894	532.199	491.595	465.711	456.149	644.752	Ribonuclease J2 (endoribonuclease in RNA processing)
AP53_791	275.588	319.643	306.152	295.328	312.209	328.328	308.107	340.12	313.888	324.963	294.732	271.853	Tributyrin esterase
AP53_792	195.389	177.989	155.077	219.593	206.139	179.988	176.974	166.535	189.693	167.884	151.847	147.873	FIG01115226: hypothetical protein
AP53_793	114.723	138.284	121.678	133.265	142.089	148.821	131.009	141.299	140.87	150.314	158.645	136.511	ABC transporter ATP-binding protein
AP53_794	1153.46	1285.17	904.945	790.513	586.303	725.58	997.57	1019.42	723.18	632.1	1268.35	1422.44	Acetoin dehydrogenase E1 component alpha-subunit (EC 1.2.4.-)
AP53_795	1497.57	1719.51	1446.95	1348.13	1070.52	1296.8	1569.67	1659.95	1171.53	1219.71	2042.21	2349.36	Acetoin dehydrogenase E1 component beta-subunit (EC 1.2.4.-)
AP53_796	1645.6	1927.19	1701.75	1654.26	1326.24	1570.33	1844.5	2030.95	1364.49	1449.16	2377.36	2360.3	Dihydrolipoamide acetyltransferase component (E2) of acetoin dehydrogenase complex (EC 2.3.1.-)
AP53_797	2060.69	2429.5	2293.9	1910.8	1568.75	1835.8	2215.91	2449.63	1431.12	1702.98	2543.78	2667.7	Dihydrolipoamide dehydrogenase of acetoin dehydrogenase (EC 1.8.1.4)
AP53_798	85.7695	84.4714	89.2667	92.9758	81.8635	75.9317	92.1369	96.1308	87.0251	81.8157	90.6662	73.0841	Hyaluronate lyase precursor (EC 4.2.2.1)
AP53_799	138.076	148.491	145.565	109.67	107.841	108.854	160.295	179.499	133.621	117.732	188.841	190.195	Lipoate-protein ligase A
AP53_8	144.977	128.491	128.482	160.905	181.829	130.844	120.783	117.959	180.957	135.269	189.649	260.163	Ribosome-associated heat shock protein implicated in the recycling of the 50S subunit (S4 paralog)
AP53_80	408.743	588.323	581.376	203.971	160.529	211.129	508.694	662.94	325.036	303.712	674.038	671.77	DNA-directed RNA polymerase beta subunit (EC 2.7.7.6)
AP53_800	288.806	345.432	336.962	360.545	347.063	359.563	351.246	358.261	349.57	372.736	399.815	384.898	Putative amidotransferase similar to cobyric acid synthase
AP53_801	184.245	192.723	189.328	197.426	186.147	190.092	207.762	212.311	203.297	192.172	211.458	185.678	proposed amino acid ligase found clustered with an amidotransferase
AP53_802	87.111	98.8723	83.9329	71.4654	75.8303	75.2076	94.1331	97.8396	82.0616	72.819	92.5691	92.3494	Hypothetical protein YbbP, contains nucleotide-binding domain of DisA bacterial checkpoint controller
AP53_803	88.0551	93.5201	78.0387	79.5968	75.0647	68.5639	85.642	86.4151	89.0347	75.2803	89.2445	120.837	uncharacterized secreted protein, YBBR Bacillus subtilis homolog
AP53_804	388.712	531.831	496.754	295.034	275.023	328.592	501.301	603.374	381.265	374.093	537.54	631.204	Phosphoglucosamine mutase (EC 5.4.2.10)
AP53_805	30.3941	34.3945	37.6939	27.1316	23.7907	22.2557	37.2257	46.6349	35.1206	30.1299	23.1202	21.6001	FIG01115418: hypothetical protein
AP53_806	91.5778	108.034	69.9996	67.5308	55.5486	65.4011	79.5659	92.8805	83.1231	67.7801	99.7834	94.8367	Hypothetical radical SAM family enzyme in heat shock gene cluster, similarity with CPO of BS HemN-type
AP53_807	122.597	126.938	112.662	115.189	88.3692	97.5022	122.473	136.312	98.6979	96.9156	127.815	133.476	Acyl-ACP thioesterase
AP53_808	199.408	228.529	207.394	209.106	159.192	200.135	221.912	253.433	177.728	205.014	296.894	316.358	Hypothetical NagD-like phosphatase
AP53_809	196.688	215.756	202.103	206.34	160.297	179.101	187.499	231.201	177.488	188.993	215.785	195.07	COG4478, integral membrane protein
AP53_81	627.194	899.552	914.789	286.936	246.945	305.145	799.209	1011.43	464.642	381.202	694.83	739.417	DNA-directed RNA polymerase beta' subunit (EC 2.7.7.6)
AP53_810	191.496	183.969	133.104	182.721	151.378	158.059	161.724	148.542	165.062	158.997	125.993	166.867	Translation elongation factor LepA
AP53_811	3437.16	2935.23	2509.85	3612.93	3164.64	3476.58	2671.71	5778.17	6675.02	2885.24	3540.25	5674.16	Collagen-like surface protein
AP53_814	49.2158	46.3802	47.6752	57.3657	58.8586	52.3376	55.8086	44.8622	50.5611	58.7327	46.3316	55.0289	Mobile element protein
AP53_815	384.742	440.243	371.711	383.544	356.107	411.964	400.268	424.212	414.137	436.235	591.873	725.385	Translation elongation factor LepA
AP53_816	11235.8	13147.8	14165.7	8500.1	7682.85	9071.65	12149.7	14651.3	13230.8	9166.74	13165.8	15517.8	Collagen-like surface protein
AP53_817	473.81	497.589	503.354	599.19	631.751	601.362	536.525	500.984	575.429	588.422	738.687	711.259	Peptide methionine sulfoxide reductase MsrB (EC 1.8.4.12)
AP53_818	595.38	612.246	586.016	702.495	718.459	709.613	651.762	568.746	622.175	725.701	849.738	775.823	Putative membrane protein YeiH
AP53_819	465.673	394.367	191.163	185.608	95.49	142.417	208.119	198.003	233.293	178.403	278.33	611.841	PTS system, IIA component, putative
AP53_82	294.786	313.414	212.719	358.116	370.156	333.33	264.955	266.276	329.442	302.541	341.177	483.164	DNA binding protein, FIG046916
AP53_820	1309.78	1380.43	918.506	542.818	311.578	456.725	866.141	835.169	856.672	611.853	1593.69	1835.37	PTS system, mannose/fructose family IIB component
AP53_821	1156.24	1261.62	883.857	582.999	299.564	513.315	817.57	838.029	814.244	591.591	1643.35	1981.54	PTS system, mannose-specific IIC component (EC 2.7.1.69)
AP53_822	1030.58	1011.03	785.611	653.982	323.919	547.553	699.779	686.849	655.536	563.068	1464.99	2027.59	PTS system, mannose-specific IID component (EC 2.7.1.69)
AP53_823	57.0582	54.1363	49.3273	40.3492	33.2008	38.0351	45.6698	51.4924	46.6256	39.4328	63.7919	53.0574	Two-component sensor kinase, associated with ferric iron transporter, SPy1061 homolog
AP53_824	53.7086	46.8827	44.1687	40.549	34.5866	37.1239	41.1295	43.922	39.7383	35.6602	54.9447	51.0461	Two-component response regulator, associated with ferric iron transporter, SPy1062 homolog
AP53_825	65.7741	65.3044	57.6964	52.2864	41.5271	46.4515	55.3634	56.3356	55.086	45.1905	70.0403	72.9614	Ferric iron ABC transporter, iron-binding protein
AP53_826	309.814	266.088	215.468	340.695	185.33	286.211	245.482	203.671	218.217	275.708	693.418	936.173	Succinate-semialdehyde dehydrogenase [NAD] (EC 1.2.1.24); Succinate-semialdehyde dehydrogenase [NADP+] (EC 1.2.1.16)
AP53_827	322.935	289.224	268.449	378.624	265.298	328.84	272.226	279.798	251.834	318.188	545.616	608.528	Excinuclease ABC subunit C
AP53_828	709.227	797.04	793.768	775.048	609.256	732.179	784.393	893.093	624.433	735.166	1184.47	1153.76	Oxygen-insensitive NAD(P)H nitroreductase (EC 1.-.-.-) / Dihydropteridine reductase (EC 1.5.1.34)
AP53_829	1005.67	1109.37	958.093	984.718	723.493	974.409	957.701	1107.83	848.249	982.487	1532.77	1896.22	Acetylornithine deacetylase/Succinyl-diaminopimelate desuccinylase and related deacylases
AP53_83	9.93058	9.95252	8.92835	10.3296	13.5549	11.7049	10.6258	8.08411	10.7694	11.4705	14.4901	8.73246	Late competence protein ComGA, access of DNA to ComEA
AP53_830	185.097	227.026	194.5	177.611	161.758	192.6	212.272	265.671	185.599	230.666	353.28	278.957	GTPase and tRNA-U34 5-formylation enzyme TrmE
AP53_831	986.113	1592.66	1350.84	319.192	281.388	354.846	1647.39	2283.29	879.044	444.01	1016.96	864.674	LSU ribosomal protein L10p (P0)
AP53_832	1067.51	1694.38	1167.36	306.362	281.685	335.432	1425.51	1929.76	1035.92	412.747	609.291	725.157	LSU ribosomal protein L7/L12 (P1/P2)
AP53_833	77.8185	77.8609	68.5261	76.2563	81.5169	77.7632	77.8424	79.1919	79.1543	87.231	54.803	45.7072	D-alanyl-D-alanine carboxypeptidase (EC 3.4.16.4)
AP53_834	131.762	129.95	112.611	150.081	119.746	106.085	128.279	123.185	125.51	120.805	199.09	179.437	Polysaccharide deacetylase
AP53_835	960.694	1146.33	1059.14	894.421	725.477	904.727	1095.36	1408.23	1070.95	869.657	2168.43	2089.81	Dihydrofolate synthase (EC 6.3.2.12) / Folylpolyglutamate synthase (EC 6.3.2.17)
AP53_836	680.514	692.501	633.979	603.317	536.883	643.39	665.99	761.395	693.685	602.227	699.365	779.989	GTP cyclohydrolase I (EC 3.5.4.16) type 1
AP53_837	700.713	738.446	664.998	650.815	533.741	693.245	727.748	851.479	726.326	658.047	812.571	1225.11	Dihydropteroate synthase (EC 2.5.1.15)
AP53_838	458.854	372.006	279.583	337.282	248.479	310.187	311.868	326.768	356.706	275.528	349.318	502.27	Dihydroneopterin aldolase (EC 4.1.2.25)
AP53_839	620.62	623.115	607.126	558.307	464.204	559.417	639.288	674.955	574.633	537.902	631.808	767.075	2-amino-4-hydroxy-6-hydroxymethyldihydropteridine pyrophosphokinase (EC 2.7.6.3)
AP53_84	8.11797	7.92713	7.89726	8.69533	9.4912	10.1891	7.99099	7.92981	9.11816	9.96612	12.5919	8.79647	Late competence protein ComGB, access of DNA to ComEA
AP53_840	273.218	306.962	305.841	193.295	169.649	235.413	280.261	351.281	220.021	238.377	321.437	378.05	UDP-N-acetylenolpyruvoylglucosamine reductase (EC 1.1.1.158)
AP53_841	277.397	311.42	309.335	221.466	190.865	248.889	287.215	343.065	247.539	251.07	317.761	357.161	Putrescine transport ATP-binding protein PotA (TC 3.A.1.11.1)
AP53_842	229.721	241.01	259.364	180.391	170.219	213.458	238.938	273.227	189.097	212.899	229.16	215.309	Spermidine Putrescine ABC transporter permease component PotB (TC 3.A.1.11.1)
AP53_843	204.551	212.357	197.309	164.309	138.911	176.816	201.547	199.518	159.104	158.776	140.317	174.282	Spermidine Putrescine ABC transporter permease component potC (TC_3.A.1.11.1)
AP53_844	270.696	246.354	245.153	218.167	176.201	234.964	238.271	264.06	194.441	209.732	180.872	188.849	ABC transporter, periplasmic spermidine putrescine-binding protein PotD (TC 3.A.1.11.1)
AP53_845	37.6477	32.894	32.321	58.8653	48.6952	44.7227	38.6665	37.4501	40.6115	53.5502	58.0169	41.0098	Two-component response regulator, malate (EC 2.7.3.-)
AP53_846	46.0933	40.5073	42.3785	58.061	52.5959	54.0991	46.311	44.6111	49.8599	59.7283	50.536	47.0375	Two-component sensor histidine kinase, malate (EC 2.7.3.-)
AP53_847	27.9247	24.0831	25.6867	157.838	62.5316	106.072	27.1093	25.4505	27.8251	143.364	409.7	436.442	Malate Na(+) symporter
AP53_848	25.5397	19.5918	21.0083	202.304	81.276	116.784	21.9039	25.2512	21.6842	141.597	440.372	475.727	NAD-dependent malic enzyme (EC 1.1.1.38)
AP53_849	67.0992	56.7556	59.3011	73.1272	53.5304	59.8218	52.9427	49.5738	57.1866	80.8069	196.674	286.074	Alcohol dehydrogenase, zinc-containing
AP53_85	8.76611	7.57683	8.86946	9.31794	13.0783	8.06671	8.13673	8.93956	10.5056	7.39427	8.46594	7.55961	Late competence protein ComGC, access of DNA to ComEA, FIG007487
AP53_850	50.1599	46.4569	46.1966	54.0519	55.671	52.0953	48.7277	43.8227	44.545	55.2436	47.0587	53.9655	Mobile element protein
AP53_851	75.4683	59.7123	40.9688	85.4929	54.5976	52.7341	45.593	41.6721	61.0108	65.2218	91.6243	170.321	Class B acid phosphatase precursor (EC 3.1.3.2)
AP53_852	68.0589	85.4314	77.8348	47.8014	55.163	52.3376	80.3036	93.5905	71.3309	58.2508	74.885	81.2946	Voltage-gated chloride channel family protein
AP53_853	91.9846	98.3133	98.0035	74.0685	80.6314	73.5407	104.451	113.847	97.3209	84.7972	149.504	135.683	Lipase/Acylhydrolase family protein
AP53_854	63.9225	79.3083	77.1191	59.692	58.0576	65.5597	80.8549	89.7484	80.6418	61.2194	91.4521	84.6211	hypothetical protein
AP53_855	115.305	110.671	84.9299	99.8998	89.3217	79.7522	95.8678	90.0344	103.976	81.6011	103.13	135.979	Permease
AP53_856	105.08	112.657	95.1599	153.019	181.295	124.192	109.537	94.921	116.877	141.457	112.613	97.3002	DNA repair protein RadC
AP53_857	297.231	285.659	243.451	311.628	341.608	288.037	281.936	265.958	278.91	289.45	287.229	212.15	Glutamine amidotransferase, class I
AP53_858	604.466	650.995	540.085	728.28	703.06	669.592	619.728	648.024	572.895	697.518	849.549	766.696	Redox-sensitive transcriptional regulator (AT-rich DNA-binding protein)
AP53_859	289.887	230.575	241.563	294.336	271.531	211.606	229.099	207.835	220.097	204.652	285.198	344.083	FIG01114333: hypothetical protein
AP53_86	8.03863	9.61771	8.20401	10.2149	14.4836	9.15908	11.8782	8.80656	10.5669	9.63254	5.75473	3.29183	Late competence protein ComGD, access of DNA to ComEA, FIG038316
AP53_860	392.606	344.307	255.071	379.745	308.993	339.227	295.059	276.498	277.957	303.215	299.572	327.065	Cysteine desulfurase (EC 2.8.1.7)
AP53_861	391.482	432.5	396.585	379.137	340.503	365.075	391.144	436.02	349.004	409.43	629.962	547.672	Ribose-phosphate pyrophosphokinase (EC 2.7.6.1)
AP53_862	50.1642	45.494	31.0726	47.8007	42.031	36.1617	38.5682	31.6769	44.0396	35.5912	37.0295	36.6545	Adenylate cyclase (EC 4.6.1.1)
AP53_863	205.265	210.479	199.612	193.836	203.497	194.221	182.273	205.575	221.117	185.957	377.337	411.46	GTP pyrophosphokinase (EC 2.7.6.5)
AP53_864	197.233	180.931	178.671	201.432	192.395	202.747	178.244	191.976	204.061	191.974	238.772	265.445	NAD kinase (EC 2.7.1.23)
AP53_865	141.309	143.019	148.057	154.478	166.504	155.28	157.484	154.561	149.481	172.137	257.775	260.07	Similar to ribosomal large subunit pseudouridine synthase D, Bacillus subtilis YjbO type
AP53_866	1190.6	1380.87	1138.67	1419.22	1091.9	1261.08	1307.93	1341.8	1246.26	1278.21	3273.99	2868.8	Phosphate acetyltransferase (EC 2.3.1.8)
AP53_867	106.167	105.103	87.9373	99.7519	101.959	102.494	98.8591	93.8613	92.8661	104.745	135.567	162.216	Short chain dehydrogenase
AP53_868	393.014	411.803	336.991	461.682	409.362	408.495	398.349	395.231	374.739	394.785	457.296	285.122	Na+ driven multidrug efflux pump
AP53_869	423.722	483.087	439.001	361.261	385.297	389.053	436.087	481.385	336.705	399.52	402.856	356.958	L-proline glycine betaine ABC transport system permease protein ProV (TC 3.A.1.12.1)
AP53_87	10.2006	7.51962	10.8991	7.71384	9.02239	9.73876	9.22187	6.96292	12.4535	7.88353	11.4323	5.59677	Late competence protein ComGE, FIG075573
AP53_870	491.922	515.684	460.771	434.663	436.337	470.982	469.962	491.745	364.71	427.495	438.539	441.513	L-proline glycine betaine binding ABC transporter protein ProX (TC 3.A.1.12.1) / Osmotic adaptation
AP53_871	198.654	183.807	190.895	205.97	224.137	227.078	202.122	186.967	190.836	228.021	144.32	120.156	GMP reductase (EC 1.7.1.7)
AP53_872	214.814	218.904	242.549	230.704	275.73	268.163	263.932	214.601	257.056	295.348	167.798	163.991	Xanthine phosphoribosyltransferase (EC 2.4.2.22)
AP53_873	271.395	258.094	302.998	315.059	359.239	379.46	326.409	265.452	292.76	402.089	212.715	144.204	Xanthine permease
AP53_874	208.064	191.274	192.321	284.47	290.182	264.706	212.82	192.412	232.857	250.126	193.201	150.828	Hypothetical similar to thiamin biosynthesis lipoprotein ApbE
AP53_875	187.907	136.244	88.1984	150.164	163.959	130	125.934	98.8607	167.007	131.178	75.6851	105.35	4-oxalocrotonate tautomerase (EC 5.3.2.-); Xylose transport system permease protein xylH
AP53_876	168.38	166.548	152.489	151.012	154.88	135.747	172.213	185.701	185.901	147.409	230.749	219.274	Thymidine kinase (EC 2.7.1.21)
AP53_877	259.694	288.452	267.037	224.526	240.418	246.532	285.516	320.045	289.504	249.985	281.799	284.156	Peptide chain release factor 1
AP53_878	218.525	219.043	215.635	188.078	210.376	192.013	215.73	212.339	219.576	188.999	190.658	160.349	Protein-N(5)-glutamine methyltransferase PrmC, methylates polypeptide chain release factors RF1 and RF2
AP53_879	343.61	365.241	336.928	293.097	301.165	324.055	360.244	376.154	338.778	322	355.003	339.617	TsaC protein (YrdC domain) required for threonylcarbamoyladenosine t(6)A37 modification in tRNA
AP53_88	8.49515	9.59273	11.4596	10.2733	11.4698	7.45359	9.39331	9.53818	11.0118	8.84299	11.6449	6.79157	Late competence protein ComGF, access of DNA to ComEA, FIG012620
AP53_880	502.187	486.294	440.269	457.269	430.898	470.206	493.062	514.475	463.023	446.416	375.902	377.46	Phosphinothricin N-acetyltransferase (EC 2.3.1.-)
AP53_881	593.135	604.389	617.175	564.751	567.89	617.396	630.441	699.095	606.45	611.476	453.92	387.369	Serine hydroxymethyltransferase (EC 2.1.2.1)
AP53_882	549.933	479.027	481.486	555.339	548.736	506.334	500.146	497.089	508.291	465.47	307.757	255.473	Pseudouridylate synthases, 23S RNA-specific
AP53_883	420.25	367.007	383.234	400.676	374.713	398.969	369.411	402.259	360.792	348.31	327.491	298.548	Pneumococcal vaccine antigen A homolog
AP53_884	385.025	374.119	346.961	345.647	351.013	372.034	369.58	386.239	354.992	359.503	231.44	200.346	ABC transporter, ATP-binding/permease protein
AP53_885	262.84	255.797	275.104	250.534	269.734	267.362	276.47	281.857	237.669	268.15	204.45	179.517	ABC transporter, ATP-binding/permease protein
AP53_886	2161.86	2643.79	2422.61	2289	2135.04	2187.92	2447.23	2743.27	2174.54	2542.1	4166.7	3825.17	NADH peroxidase (EC 1.11.1.1)
AP53_887	1035.21	1551.47	1388.77	681.903	671.894	749.927	1495.1	1773.07	1132.92	838.087	892.2	943.725	L-lactate dehydrogenase (EC 1.1.1.27)
AP53_888	550.596	539.362	504.14	646.944	607.546	609.183	525.181	539.947	576.866	582.783	660.514	627.459	DNA gyrase subunit A (EC 5.99.1.3)
AP53_889	488.16	449.507	440.606	553.126	535.663	475.173	461.253	452.693	508.753	441.894	351.445	343.265	Sortase A, LPXTG specific
AP53_89	9.73189	9.55977	7.78649	7.6785	9.27264	9.63119	8.81679	8.91131	6.98342	8.12018	6.47712	6.00853	Late competence protein ComGG, FIG068335
AP53_890	93.098	102.053	98.9539	107.821	115.843	96.3694	103.862	114	135.455	117.206	87.4984	94.5165	FIG01280259: hypothetical protein
AP53_891	3839.87	3575.89	3418.82	4623.35	4839.19	3387.94	3895.64	3460.34	4459.9	3795.87	3660.72	3762.25	FIG01114048: hypothetical protein
AP53_892	5867.26	6105.3	5091.37	8255.37	8282.62	7344.21	5784.16	5414.54	8227.77	7395.46	7930.04	9864.45	FIG01115412: hypothetical protein
AP53_893	1125.92	1038.73	1166.28	1472.81	1581.18	1446.35	1324.21	1073.57	1712.47	1384.67	1172.8	838.74	Transcription regulator [contains diacylglycerol kinase catalytic domain]
AP53_894	806.06	644.862	755.22	1045.69	1135.32	995.765	831.436	660.81	1148.98	895.2	563.137	444.09	Hemolysin III
AP53_895	545.768	488.98	573.507	668.467	723.851	645.248	656.02	518.532	799.287	638.874	371.706	290.388	FIG01115071: hypothetical protein
AP53_896	544.731	548.893	611.812	528.285	643.866	583.009	668.088	533.522	809.952	579.109	419.663	340.166	50S ribosomal subunit maturation GTPase RbgA (B. subtilis YlqF)
AP53_897	461.836	403.717	410.946	432.295	476.465	433.807	483.166	334.924	548.609	402.849	308.116	364.952	Ribonuclease HII (EC 3.1.26.4)
AP53_898	95.893	84.0779	88.6857	93.7995	126.459	93.1665	113.02	78.8632	137.872	116.668	43.0676	47.6145	Rossmann fold nucleotide-binding protein Smf possibly involved in DNA uptake
AP53_899	315.351	320.065	299.733	267.003	287.88	281.687	324.045	337.303	318.524	304.434	245.395	209.099	DNA topoisomerase I (EC 5.99.1.2)
AP53_9	122.084	101.774	116.339	147.161	161.495	110.204	109.33	96.8328	166.226	119.803	167.995	162.887	Cell division protein DivIC (FtsB), stabilizes FtsL against RasP cleavage
AP53_90	182.999	200.978	161.461	178.538	167.999	167.456	177.351	204.065	182.839	158.983	199.425	167.037	Adenine-specific methyltransferase (EC 2.1.1.72)
AP53_900	51.6522	45.7286	47.5553	53.6041	57.5118	48.073	54.8449	49.5189	52.6945	60.1865	51.7335	56.8897	Mobile element protein
AP53_901	199.347	215.657	192.742	203.508	200.209	213.861	230.685	213.308	195.157	236.048	188.554	188.755	tRNA:m(5)U-54 MTase gid
AP53_902	24.148	27.0923	22.5768	27.209	22.0508	20.9804	26.4188	24.137	27.2188	32.3042	46.2522	38.1896	Oxaloacetate decarboxylase alpha chain (EC 4.1.1.3)
AP53_903	16.3362	14.903	18.5586	15.3154	14.8695	19.5394	17.1951	13.9202	18.2788	19.5388	22.0646	24.3084	FIG01114041: hypothetical protein
AP53_904	36.209	47.306	37.9582	38.1956	33.3612	39.7676	44.5347	47.0146	47.4202	47.4379	112.768	123.849	Biotin carboxyl carrier protein of oxaloacetate decarboxylase; Biotin carboxyl carrier protein
AP53_905	37.0098	37.6253	30.9729	39.4229	36.9574	36.5391	39.951	40.8124	40.3423	49.4139	77.1811	80.2834	Methylmalonyl-CoA decarboxylase, beta chain (EC 4.1.1.41); Oxaloacetate decarboxylase beta chain (EC 4.1.1.3)
AP53_906	35.4729	34.1843	30.1604	30.1828	30.9499	28.3155	36.9364	34.9488	38.38	30.5501	34.3425	33.3823	2-(5''-triphosphoribosyl)-3'-dephosphocoenzyme-A synthase (EC 2.7.8.25)
AP53_907	37.1166	32.4754	24.9376	28.6748	25.3097	24.6348	27.5792	24.0487	33.9947	24.0814	25.3885	22.1766	Transcriptional regulator, GntR family
AP53_908	48.0901	46.0057	41.7023	40.7637	38.5829	39.3371	40.4399	36.9736	50.2461	63.2506	107.734	106.07	Mg2+/citrate complex transporter
AP53_909	50.3122	42.9304	41.6808	39.8112	39.1268	47.6611	49.2724	33.6155	44.801	62.7548	59.6285	70.1552	FIG01114846: hypothetical protein
AP53_91	394.615	442.26	424.098	419.711	339.031	361.634	406.775	461.918	362.06	366.077	672.026	676.414	Acetate kinase (EC 2.7.2.1)
AP53_910	151.925	112.619	89.4904	117.211	98.3528	115.044	104.384	84.1775	128.049	141.962	178.191	270.403	Biotin carboxyl carrier protein of oxaloacetate decarboxylase; Biotin carboxyl carrier protein
AP53_911	133.344	136.019	109.901	139.404	111.262	124.358	122.381	106.316	148.648	200.661	343.066	354.393	Oxaloacetate decarboxylase beta chain (EC 4.1.1.3)
AP53_912	75.2125	76.9528	72.8435	88.3997	62.603	83.8564	77.0761	64.9608	91.0357	109.499	189.357	219.733	FIG01114213: hypothetical protein
AP53_913	187.323	177.666	134.926	176.671	134.447	146.19	152.533	119.017	184.302	214.298	296.794	297.56	Citrate lyase gamma chain, acyl carrier protein (EC 4.1.3.6)
AP53_914	233.937	259.236	221.433	274.73	187.767	245.562	225.685	199.64	286.551	407.505	987.194	1000.8	Citrate lyase beta chain (EC 4.1.3.6)
AP53_915	244.368	262.022	206.485	313.31	202.718	265.631	230.962	209.264	286.965	466.293	1106.68	1128.25	Citrate lyase alpha chain (EC 4.1.3.6)
AP53_916	214.197	228.972	172.504	324.606	196.965	267.844	206.463	181.756	222.622	462.022	1030.01	1043.2	Apo-citrate lyase phosphoribosyl-dephospho-CoA transferase (EC 2.7.7.61)
AP53_917	216.032	239.178	186.89	342.556	205.765	275.363	223.088	192.246	242.168	430.996	1055.71	1011.92	Oxaloacetate decarboxylase alpha chain (EC 4.1.1.3)
AP53_918	837.105	840.405	788.213	1202.73	1365.68	1255.86	900.485	778.92	950.241	1425.59	798.105	615.98	[Citrate [pro-3S]-lyase] ligase (EC 6.2.1.22)
AP53_919	788.687	797.886	701.059	1049.62	1190.9	1069.05	825.619	708.015	912.505	1139.79	954.494	1137.69	FIG01114660: hypothetical protein
AP53_92	69.7566	68.5718	75.8281	98.046	101.992	99.0268	70.5634	58.1971	82.8774	97.7545	90.1988	69.4458	Hypothetical protein SPy0110
AP53_920	691.888	665.359	643.075	932.82	1118.59	1066.61	692.949	593.654	848.208	1090.75	746.359	784.816	Tyrosine recombinase XerC
AP53_921	235.974	241.96	197.283	263.576	347.498	238.529	216.424	196.218	253.624	290.252	235.605	274.551	Pleiotropic regulator of exopolysaccharide synthesis, competence and biofilm formation Ftr, XRE family
AP53_922	643.795	698.338	618.99	897.617	947.98	933.03	687.49	767.385	836.137	980.432	983.046	899.103	Signal recognition particle, subunit Ffh SRP54 (TC 3.A.5.1.1)
AP53_923	371.215	332.612	284.095	503.522	517.755	416.658	342.73	316.119	456.263	412.789	348.069	371.099	Signal recognition particle associated protein
AP53_924	445.662	405.382	392.686	589.197	589.531	526.745	416.399	425.015	509.601	517.296	557.498	363.653	Transcriptional regulator in cluster with beta-lactamase, GntR family
AP53_925	43.3992	40.3146	38.4281	41.0087	44.9119	42.1547	39.5939	39.1593	44.4374	39.586	50.2345	45.7449	FIG01114068: hypothetical protein
AP53_926	430.721	533.702	437.836	431.183	408.762	423.638	491.907	571.278	454.876	486.032	706.326	618.702	GMP synthase [glutamine-hydrolyzing], amidotransferase subunit (EC 6.3.5.2) / GMP synthase [glutamine-hydrolyzing], ATP pyrophosphatase subunit (EC 6.3.5.2)
AP53_929	118.206	106.769	101.194	101.73	98.7924	91.4485	97.9776	107.695	109.328	93.6866	80.1363	67.4339	ABC transporter ATP-binding protein
AP53_93	410.808	350.668	401.215	622.896	472.736	564.727	411.16	381.044	373.776	498.068	433.929	343.222	Pyrroline-5-carboxylate reductase (EC 1.5.1.2)
AP53_930	72.5387	71.043	82.2698	88.1873	83.7585	72.3862	78.5066	96.3258	95.3828	71.5963	99.8578	69.3688	Substrate-specific component PdxU of predicted pyridoxine ECF transporter
AP53_931	83.2139	72.5955	68.9953	85.1651	77.5719	73.4628	68.8852	79.2342	84.7716	71.0521	50.7489	51.6694	Pyridoxal kinase (EC 2.7.1.35)
AP53_932	70.379	63.7106	67.3512	79.9559	69.6079	65.4343	62.1521	74.1602	66.9156	59.4998	44.4197	29.4573	Predicted transcriptional regulator of pyridoxine metabolism
AP53_933	605.761	568.919	382.992	641.601	658.102	544.843	564.967	499.167	696.803	637.713	776.49	1140.93	Anaerobic ribonucleoside-triphosphate reductase (EC 1.17.4.2)
AP53_934	377.558	363.52	326.641	303.989	278.177	288.424	314.403	324.933	276.973	277.759	454.339	539.041	Cardiolipin synthetase (EC 2.7.8.-)
AP53_935	632.691	727.026	678.161	432.52	400.715	487.618	610.187	669.199	464.335	473.463	754.825	902.8	Formate--tetrahydrofolate ligase (EC 6.3.4.3)
AP53_936	413.59	401.218	379.511	277.413	212.283	272.617	315.074	345.805	258.86	252.406	463.588	629.111	Lipoate-protein ligase A
AP53_937	426.457	419.837	376.617	279.881	216.059	260.068	363.294	367.035	272.701	244.671	454.916	541.675	NAD-dependent protein deacetylase of SIR2 family
AP53_938	393.176	433.172	445.303	284.461	222.765	302.074	363.111	401.639	256.818	278.273	556.892	530.774	COG2110, Macro domain, possibly ADP-ribose binding module
AP53_939	721.115	829.268	810.95	420.75	305.625	362.072	647.628	678.633	450.868	387.31	777.568	727.312	Biotinyl-lipoyl attachment domain protein, GcvH-like
AP53_94	451.01	415.705	431.364	597.696	504.067	607.329	431.618	436.393	448.151	539.392	466.523	411.716	Glutamyl aminopeptidase (EC 3.4.11.7)
AP53_940	328.597	304.4	281.249	251.118	183.467	230.875	257.349	255.662	193.104	211.23	417.793	394.527	Luciferase-like monooxygenase (EC 1.14.-.-)
AP53_941	405.485	434.272	388.521	305.924	224.352	318.278	324.195	343.794	278.295	319.872	716.731	721.952	Probable NADH-dependent flavin oxidoreductase in cluster with COG2110
AP53_942	515.858	565.176	552.905	390.912	299.937	438.848	442.827	525.961	411.418	472.91	1154.73	1173	Protein:protein lipoyl transferase
AP53_943	153.445	159.693	151.516	146.633	154.499	133.302	158.033	164.715	153.394	140.594	130.892	91.7003	Phosphopantothenoylcysteine synthetase (EC 6.3.2.5)
AP53_944	205.067	197.194	189.984	191.412	187.33	170.097	200.232	207.939	175.462	198.474	173.791	142.781	Phosphopantothenoylcysteine decarboxylase (EC 4.1.1.36)
AP53_945	226.062	227.554	226.905	246.163	228.658	208.538	221.392	247.16	196.511	214.22	269.809	252.065	Substrate-specific component PanT of predicted pantothenate ECF transporter
AP53_946	394.365	474.572	456.68	321.831	283.585	294.497	453.015	495.489	402.984	337.709	545.428	500.859	Phosphoglucomutase (EC 5.4.2.2)
AP53_947	315.555	366.223	373.999	291.218	254.347	288.382	360.64	371.427	295.215	318.29	572.149	826.644	Nucleoside ABC transporter, permease protein 2
AP53_948	266.433	316.35	341.391	234.984	210.675	236.898	317.777	340.712	231.885	280.182	537.025	637.629	Putative deoxyribose-specific ABC transporter, permease protein
AP53_949	201.631	236.248	225.493	161.193	128.127	150.668	200.557	202.128	170.879	182.674	427.64	457.956	Putative deoxyribose-specific ABC transporter, ATP-binding protein
AP53_95	112.213	103.406	79.6632	90.1617	86.9971	86.7702	84.1892	67.332	95.412	60.9302	41.9543	68.1199	FIG014356: hypothetical protein
AP53_950	1155.64	1042.63	849.54	1060.8	851.338	955.936	854.416	959.412	1029.32	932.529	1086.35	1690.42	Nucleoside-binding protein
AP53_951	908.572	862.766	666.631	888.569	858.194	873.635	687.228	729.721	841.156	803.016	512.291	663.99	Cytidine deaminase (EC 3.5.4.5)
AP53_952	143.262	157.769	122.22	130.719	110.395	138.126	136.539	150.972	135.299	131.739	429.266	452.904	Ribosomal RNA small subunit methyltransferase C (EC 2.1.1.52) ## SSU rRNA m2G1207
AP53_953	42.7111	41.2489	35.4273	44.8829	39.5798	34.6672	28.941	32.4053	36.1444	39.8572	68.1107	49.7528	Pantothenate kinase (EC 2.7.1.33)
AP53_954	1263.38	1624.63	934.236	621.764	539.145	564.81	1211.98	1213.18	1013.19	657.321	855.328	1576.62	SSU ribosomal protein S20p
AP53_955	104.584	111.668	112.412	99.6288	115.533	96.2856	104.593	118.106	128.695	100.181	132.809	164.551	Two component system sensor histidine kinase CiaH (EC 2.7.3.-)
AP53_956	135.843	146.307	133.535	102.393	118.87	105.838	126.067	158.141	176.265	107.382	139.007	279.221	Two component system response regulator CiaR
AP53_957	231.345	290.603	288.921	182.802	175.725	185.217	279.16	326.123	228.847	219.552	427.232	418.033	Lysyl aminopeptidase (EC 3.4.11.15)
AP53_958	165.236	178.72	160.205	126.103	130.16	135.706	163.098	173.312	147.079	129.568	171.48	225.037	Phosphate transport system regulatory protein PhoU
AP53_959	153.935	193.741	180.135	121.905	140.126	140.681	177.03	187.478	141.904	146.034	168.012	134.804	Phosphate transport ATP-binding protein PstB (TC 3.A.1.7.1)
AP53_96	100.894	69.1646	57.003	73.6191	76.6883	73.2726	53.3397	52.0418	78.0552	61.8652	42.2312	59.1549	FIG009688: Thioredoxin
AP53_960	194.503	215.011	219.372	144.2	156.156	158.985	226.631	247.415	168.686	172.992	177.949	149.531	Phosphate transport ATP-binding protein PstB (TC 3.A.1.7.1)
AP53_961	151.758	174.015	156.825	115.405	128.255	138.81	160.302	168.366	134.203	139.981	116.078	117.801	Phosphate transport system permease protein PstA (TC 3.A.1.7.1)
AP53_962	147.333	186.221	187.322	136.18	142.945	164.218	186.244	196.051	146.654	169.321	183.941	176.626	Phosphate transport system permease protein PstC (TC 3.A.1.7.1)
AP53_963	186.425	217.235	230.403	146.842	159.9	162.011	227.754	266.199	196.108	193.127	259.247	210.224	Phosphate ABC transporter, periplasmic phosphate-binding protein PstS (TC 3.A.1.7.1)
AP53_964	111.907	128.777	111.859	92.3852	109.164	107.352	120.539	123.86	107.141	115.439	135.954	127.391	tRNA and rRNA cytosine-C5-methylases
AP53_965	113.239	119.493	114.414	99.3128	108.987	100.297	122.244	136.188	106.643	123.069	179.989	181.336	Inositol-1-monophosphatase (EC 3.1.3.25)
AP53_966	54.4066	49.223	38.4887	37.5653	42.5429	36.6363	34.7125	39.3984	43.7454	29.8602	38.9986	71.8554	FIG006438: hypothetical protein
AP53_967	429.956	439.822	409.423	588.203	604.031	474.372	445.212	461.594	563.657	452.377	1223.84	1228.48	Transcriptional regulator SpxA1
AP53_968	164.168	181.788	182.824	208.03	221.819	186.421	177.167	185.21	186.539	185.591	195.265	202.203	Riboflavin kinase (EC 2.7.1.26) / FMN adenylyltransferase (EC 2.7.7.2)
AP53_969	271.218	351.764	296.432	292.704	325.089	332.769	302.417	358.066	318.248	340.025	491.31	521.104	tRNA pseudouridine synthase B (EC 4.2.1.70)
AP53_97	155.056	195.844	170.789	142.791	131.624	146.458	170.197	191.303	171.702	155.919	201.974	225.015	Phenylalanyl-tRNA synthetase domain protein (Bsu YtpR)
AP53_970	93.5134	96.01	88.303	97.8544	108.354	88.0665	102.891	111.315	106.332	102.693	89.0767	71.218	FIG01115860: hypothetical protein
AP53_971	233.165	233.369	209.208	229.504	280.468	230.613	248.635	226.236	297.49	253.116	151.531	148.432	membrane protein
AP53_972	243.548	266.7	245.336	238.943	267.693	251.667	287.145	269.705	322.243	268.045	214.492	222.688	Type I restriction-modification system specificity subunit
AP53_973	59.7085	58.0385	67.5722	50.6287	56.067	52.0786	67.3862	65.4757	62.3483	56.62	56.489	52.8388	ABC transporter permease protein
AP53_974	47.9671	49.3494	45.3174	38.4126	41.0487	36.3232	55.0931	52.5892	48.6608	43.1325	42.6238	49.0413	ABC transporter ATP-binding protein YvcR
AP53_975	41.3419	39.8648	38.4739	31.6106	38.2544	30.6652	49.0002	41.3313	47.5831	33.9028	29.5049	23.9838	Transcriptional regulator, TetR family
AP53_976	652.963	626.684	572.962	752.962	686.202	673.32	641.199	610.146	643.401	647.28	664.521	699.656	Transcriptional regulator, GntR family
AP53_977	7635	7054.82	6662.03	13013.9	10039.9	11530	6955.8	6940.63	8359.24	9371.66	12789.8	16687.8	General stress protein, Gls24 family
AP53_978	9978.94	9079	8584.6	15818.2	13065.7	16395.6	8175.97	8540.53	10641.4	12230.4	15662.2	24858.8	FIG01114697: hypothetical protein
AP53_979	8973.18	7428.04	7330.51	13305.7	9907.01	11405.1	7586.72	7926.26	9809.72	9137.24	13869.5	20243.3	General stress protein, Gls24 family
AP53_98	17.7042	20.3066	20.0266	23.0831	24.1704	16.7916	21.2367	16.9069	18.2055	18.5952	10.4119	7.61269	FIG107367: tRNA-binding protein
AP53_980	3362.63	2184.62	1565.25	4282.68	3156.28	3091.7	1815.54	1412.97	2501.18	2030.35	1460.07	3921.88	FIG01114232: hypothetical protein
AP53_981	5256.45	4312.62	4577.35	7260.83	5668.87	6620.04	4730.57	4810.63	5044.28	5229.62	7329.43	10496.4	FIG01114374: hypothetical protein
AP53_982	3367.92	3855.83	2935.08	2989.66	2688.73	3038.61	3260.44	2888.58	3965.05	3005.86	3083.69	4083.67	FIG01114177: hypothetical protein
AP53_983	304.721	292.105	329.514	324.843	288.633	341.41	300.565	332.706	262.331	329.409	278.53	220.553	ATP-dependent DNA helicase UvrD/PcrA
AP53_984	334.191	318.463	346.646	381.197	437.043	428.171	353.885	264.291	397.979	410.464	250.965	211.366	Sodium/glycine symporter GlyP
AP53_985	309.514	292.242	321.035	302.396	304.031	303.583	297.685	295.558	284.321	283.923	264.055	194.097	Cobalt-zinc-cadmium resistance protein
AP53_986	119.494	101.03	115.694	174.394	170.562	136.321	121.421	104.227	153.345	137.737	152.961	133.126	CAMP factor
AP53_987	477.608	422.155	396.541	672.796	738.438	579.681	469.28	419.496	634.382	564.038	407.876	378.899	Amino acid ABC transporter, amino acid-binding protein
AP53_988	653.121	659.044	700.765	864.597	960.136	880.318	798.59	678.795	929.916	965.164	629.216	447.313	ABC-type polar amino acid transport system, ATPase component
AP53_989	465.434	373.194	368.963	599.268	659.715	559.474	443.008	354.572	575.346	504.505	315.7	353.678	ABC transporter membrane-spanning permease - glutamine transport
AP53_99	496.85	512.6	500.256	456.017	396.194	460.693	464.322	514.085	357.387	405.384	406.988	349.171	Deoxyadenosine kinase (EC 2.7.1.76) / Deoxyguanosine kinase (EC 2.7.1.113)
AP53_990	426.976	378.784	247.627	421.527	462.3	425.897	341.497	293.278	505.739	399.063	248.227	359.422	Alkylphosphonate utilization operon protein PhnA
AP53_991	2556.07	2259.38	2158.26	3388.07	3259.94	3409.39	2438.33	2323.37	2488.3	3371.17	2252.34	1939.86	Glucosamine--fructose-6-phosphate aminotransferase [isomerizing] (EC 2.6.1.16)
AP53_992	703.848	619.834	546.002	964.145	995.34	764.438	674.289	565.703	796.1	807.256	381.17	309.026	Signal peptidase I (EC 3.4.21.89)
AP53_993	2366.53	3140.39	3148.85	2351.75	2299.68	2479.82	3065.47	3714.45	2462.59	2710.53	3726.7	3181.14	Pyruvate kinase (EC 2.7.1.40)
AP53_994	1431.66	1745.88	1458.11	1255	1137.84	1316.25	1510.66	1773.67	1431.23	1393.87	1677.18	1940.95	6-phosphofructokinase (EC 2.7.1.11)
AP53_995	254.543	235.15	243.776	268.638	252.155	260.853	244.894	252.295	234.305	238.094	255.618	245.376	DNA polymerase III alpha subunit (EC 2.7.7.7)
AP53_996	434.954	388.282	408.588	439.708	436.037	396.943	432.212	426.115	491.655	387.92	560.671	664.028	Transcriptional regulator, GntR family
AP53_997	408.853	347.55	367.013	448.109	439.271	405.908	359.982	338.407	421.137	395.047	324.084	264.545	ABC-type multidrug transport system, ATPase component
AP53_998	302.874	251.291	292.545	415.437	366.878	324.693	267.304	252.481	295.912	317.692	302.075	312.125	ABC transporter, ATP-binding protein
AP53_999	229.962	224.615	186.059	229.059	234.609	203.555	202.489	203.775	216.828	176.832	217.121	266.071	Immunoreactive protein Se23.5 (Fragment)
AP53_pseudo1183	15.2877	13.2938	15.9568	16.3486	18.439	20.2347	20.4582	13.0917	26.2857	25.4309	13.9846	12.2526	Phage holin
AP53_pseudo1337	4.26155	4.1344	7.88297	2.65446	3.88275	3.01378	6.06632	4.4038	4.06319	3.62585	5.90528	4.90813	DNA modification methylase
AP53_pseudo1389	134.338	123.603	133.105	160.356	163.702	155.211	133.523	117.57	131.818	146.4	93.7135	64.8531	D-beta-hydroxybutyrate dehydrogenase (EC 1.1.1.30)
AP53_pseudo1615	7.66256	7.42083	7.92855	7.03973	10.5595	6.57127	7.52494	5.93728	10.5474	7.81164	10.1597	11.2078	Lanthionine biosynthesis protein LanM/pseudogene causing stop codon at 177th aa
AP53_pseudo1680	31.5577	29.586	25.8806	35.5124	39.8752	25.4917	36.8805	27.1464	41.1668	30.6148	30.0685	36.822	Streptococcal mitogenic exotoxin Z (SmeZ)
AP53_pseudo1695	3614.09	3256.04	3324.52	5057.7	5550.68	4933.28	3835.95	3319.74	4538.79	5436.85	3207.83	2303	Antiphagocytic M protein/pseudogene causing stop codon at 85th aa
AP53_pseudo268	240.122	236.378	245.444	220.07	235.036	216.305	229.655	224.884	214.286	216.043	301.605	264.01	Transmembrane histidine kinase CsrS / deletion of T at 1407 causing a early stop codon at 469th aa)
AP53_pseudo388	72.2607	76.2055	74.66	62.6378	61.3669	60.5418	77.514	80.2951	85.0218	64.5834	82.9347	100.42	Mobile element protein
AP53_pseudo399	20.9394	16.9419	22.8966	17.3941	22.9839	23.5828	19.8905	17.6963	20.3192	23.9427	17.1602	16.0622	FIG01114499: hypothetical protein
AP53_pseudo595	86.3932	80.8751	101.278	71.4037	86.859	62.9478	97.401	89.9402	89.2925	71.1889	64.3453	59.379	Lipoteichoic acid synthase LtaS Type Iic/interrupted by large phage
AP53_pseudo603	135.296	152.441	163.124	145.707	241.243	196.155	234.026	122.284	271.229	218.153	115.195	112.7	Phage holin
AP53_pseudo656	311.758	282.249	327.542	391.318	474.087	375.431	331.57	259.086	460.244	370.01	387.783	428.946	Lipoteichoic acid synthase LtaS Type Iic (The first GCT-Ala is overlapped with the last codon of the former half interrupted protein)
AP53_pseudo73	104.385	120.525	117.848	85.1452	84.0907	85.4161	116.973	128.615	105.227	84.8648	122.656	137.822	4-diphosphocytidyl-2-C-methyl-D-erythritol kinase (EC 2.7.1.148)
AP53_pseudo812	352.689	362.445	332.328	390.617	399.325	406.052	374.582	315.041	458.437	458.218	496.497	879.418	Nucleoside diphosphate kinase (EC 2.7.4.6)
AP53_pseudo928	43.0099	45.837	42.3412	53.174	59.9967	51.2091	44.8044	43.2929	51.2031	54.4081	58.0985	67.7637	UDP-N-acetylmuramoylpentapeptide-lysine N(6)-alanyltransferase (EC 2.3.2.10) (EC 2.3.2.-)
AP53_rna1	5.6832	11.0622	5.07217	12.5181	167.05	13.5098	9.4329	52.4261	15.7953	3.22175	255.54	138.139	Small Subunit Ribosomal RNA; ssuRNA; SSU rRNA
AP53_rna10	5.27639	12.6779	3.14704	2.82127	2.12134	3.81628	3.95939	9.8227	8.06418	1.52647	14.7253	1.67479	tRNA-Gly-GCC
AP53_rna11	13.0019	17.8982	9.59663	6.57189	10.1824	9.05132	11.1795	12.758	21.631	11.6371	42.2704	31.2102	tRNA-Leu-TAA
AP53_rna12	8.86744	11.7479	3.06199	3.43127	6.19201	3.71314	11.5571	6.37148	14.3848	8.16867	50.1457	28.5167	tRNA-Arg-ACG
AP53_rna13	14.0012	14.0974	7.34877	8.23505	3.44	7.42628	12.1992	14.0173	16.3463	17.0799	46.9619	26.8872	tRNA-Pro-TGG
AP53_rna14	6.23541	10.8306	4.77025	11.7738	158.536	12.7776	9.65448	57.075	15.1506	3.77092	257.07	136.974	Small Subunit Ribosomal RNA; ssuRNA; SSU rRNA
AP53_rna15	10.4082	10.1225	11.7949	6.26089	4.18455	6.02241	11.7155	18.0845	11.2678	12.0445	36.309	50.3814	tRNA-Ala-TGC
AP53_rna16	9.84714	10.8518	6.39812	11.1568	178.087	15.1579	11.5182	55.8027	12.9793	6.50957	308.968	55.3927	Large Subunit Ribosomal RNA; lsuRNA; LSU rRNA
AP53_rna17	0.295182	0	0	1.73616	0	0	0	0	1.65419	0.469683	2.01372	0.515321	5S RNA
AP53_rna18	24.6012	21.4358	12.4157	16.6957	9.76395	5.26961	24.7326	18.7304	27.838	12.0445	12.9099	38.8185	tRNA-Val-TAC
AP53_rna19	20.8164	30.3674	22.9691	16.0001	6.27683	4.5168	28.6378	25.1892	22.5355	9.78613	29.0472	60.2925	tRNA-Asp-GTC
AP53_rna2	8.04271	14.2905	6.20786	7.6522	3.48713	3.764	12.3663	12.9175	15.9074	15.0556	29.8541	41.2962	tRNA-Ala-TGC
AP53_rna20	23.1819	42.2762	18.6236	14.6087	3.48713	12.7976	15.6206	24.5433	29.1636	8.28057	34.6953	43.774	tRNA-Lys-TTT
AP53_rna21	32.0093	45.5874	16.5795	19.8177	12.4176	12.0632	30.13	20.6995	27.7329	13.4031	33.7605	63.2336	tRNA-Leu-TAG
AP53_rna22	14.6661	25.6039	9.31179	12.5218	6.27683	12.7976	25.3835	12.9175	16.5702	9.03335	34.6953	37.9925	tRNA-Thr-TGT
AP53_rna23	6.7154	4.82967	3.14704	2.82127	1.41422	1.52651	4.61929	7.20331	10.7522	3.05294	13.0892	12.5609	tRNA-Gly-GCC
AP53_rna24	11.783	11.7617	10.6629	7.76678	4.79172	5.81871	6.1487	12.2033	18.2156	8.40456	32.569	39.0128	tRNA-Leu-TAA
AP53_rna25	11.201	9.98568	7.34877	4.11752	4.816	6.68365	9.63095	8.28292	13.0771	3.71303	64.4731	20.3691	tRNA-Arg-ACG
AP53_rna26	14.9346	20.5588	14.0851	11.6663	8.25601	8.91153	16.6936	16.5658	19.6156	5.94085	85.9641	41.5529	tRNA-Pro-TGG
AP53_rna27	28.4692	35.2436	25.7207	24.7051	16.512	14.8526	28.2508	25.4859	27.4618	19.3078	60.4933	53.7744	tRNA-Met-CAT
AP53_rna28	14.4679	22.9083	14.0851	13.0388	11.008	12.6247	16.6936	12.1058	20.2694	9.65388	39.7982	62.7368	tRNA-Met-CAT
AP53_rna29	19.5706	22.2165	14.0987	19.1846	15.8393	19.5394	16.3655	24.6222	43.5466	19.5388	64.7915	58.2827	tRNA-Pseudo-TGA
AP53_rna3	10.0255	12.3935	6.49175	11.1393	172.915	16.0662	11.1256	54.1628	13.7791	5.9608	314.891	54.8529	Large Subunit Ribosomal RNA; lsuRNA; LSU rRNA
AP53_rna30	11.6677	15.8596	11.0232	7.54879	6.19201	8.16891	12.1992	12.743	16.3463	10.3965	28.6547	29.3315	tRNA-Met-CAT
AP53_rna31	10.8813	16.6723	9.31179	6.95655	5.5794	7.52801	9.11202	8.39639	19.8843	4.51667	23.3992	19.8222	tRNA-Phe-GAA
AP53_rna32	20.43	31.2228	15.3186	10.7288	6.45364	10.0621	14.7222	20.5862	20.4444	3.86992	29.8655	29.7217	tRNA-Gly-TCC
AP53_rna33	35.9365	41.7049	20.8215	20.5876	6.88001	7.42628	16.0516	24.8488	28.1157	5.19824	17.5112	27.702	tRNA-Ile-GAT
AP53_rna34	18.4455	23.2154	7.72456	6.34785	3.47128	5.62034	5.39917	8.57254	12.6461	3.74679	11.3787	16.4434	tRNA-Pseudo-GCT
AP53_rna35	6.2124	10.3672	5.79676	12.2136	156.739	13.2901	10.5091	51.4209	14.4414	2.67259	256.443	138.781	Small Subunit Ribosomal RNA; ssuRNA; SSU rRNA
AP53_rna36	11.3544	16.0769	10.5534	9.73916	4.18455	3.764	10.4137	13.5634	13.919	15.0556	41.1503	61.1184	tRNA-Ala-TGC
AP53_rna37	9.60929	11.7499	7.2408	11.4716	173.476	16.4826	11.7309	54.5038	12.4962	6.56634	301.525	53.2542	Large Subunit Ribosomal RNA; lsuRNA; LSU rRNA
AP53_rna38	0	0	0	0	0.870291	0.469696	0.812183	0	0.827096	0	3.52401	1.54596	5S RNA
AP53_rna39	14.193	13.0997	8.69101	6.95655	2.7897	7.52801	5.20687	16.7928	8.61652	6.02223	20.1717	28.9074	tRNA-Val-TAC
AP53_rna4	0	0	0.387328	0.434041	0.870291	0.469696	0.812183	0.805965	0	0	1.00686	1.03064	5S RNA
AP53_rna40	15.0793	17.1419	11.4889	15.7355	4.30243	3.09603	14.0531	18.594	12.2666	6.96586	23.2287	31.42	tRNA-Gly-TCC
AP53_rna41	15.8681	28.7823	11.0232	19.2151	2.752	6.68365	17.3357	20.3887	25.5003	5.94085	48.5538	34.2201	tRNA-Ile-GAT
AP53_rna42	10.0731	11.4705	7.5529	14.8116	3.53556	6.86931	13.198	15.7163	13.4403	3.05294	37.6314	33.4958	tRNA-Glu-TTC
AP53_rna43	14.1983	15.9379	14.6023	15.7991	8.48534	14.0439	10.5584	23.0506	31.1815	17.0964	58.9013	60.2925	tRNA-Pseudo-TGA
AP53_rna44	12.1344	8.81089	6.73637	5.49003	2.752	6.68365	10.273	12.743	7.19238	8.16867	23.8789	26.8872	tRNA-Met-CAT
AP53_rna45	2.3655	9.52703	4.3455	4.17393	2.09228	6.77521	5.20687	6.45876	9.27933	10.5389	20.9786	18.9963	tRNA-Phe-GAA
AP53_rna46	7.24837	11.2692	5.59474	8.15032	1.88563	4.74915	5.86576	9.89546	13.739	7.46274	22.5425	33.4958	tRNA-Tyr-GTA
AP53_rna47	16.5385	25.7129	11.4889	9.29826	5.0195	10.0621	20.0758	21.2502	27.9407	14.7057	58.0717	33.1184	tRNA-Trp-CCA
AP53_rna48	20.3433	34.5355	18.6236	17.3914	10.4614	16.5616	33.8447	32.9397	40.4314	21.0778	86.3348	85.0702	tRNA-His-GTG
AP53_rna49	19.6665	41.0522	23.9175	16.2223	7.77823	19.0814	33.6548	41.2553	51.0732	23.6603	83.4436	86.2518	tRNA-Gln-TTG
AP53_rna5	30.2784	18.4586	14.2781	14.6087	4.88198	15.056	25.3835	14.8551	15.2446	7.52779	22.5923	28.9074	tRNA-Val-TAC
AP53_rna50	7.81179	12.9366	7.5529	3.62734	7.27315	5.23376	13.5751	11.7872	19.5844	5.23361	29.4507	34.4529	tRNA-Leu-CAA
AP53_rna51	5.33806	10.4251	5.46466	14.2097	157.587	12.5945	9.24298	48.8138	12.9586	3.88075	253.029	137.134	Small Subunit Ribosomal RNA; ssuRNA; SSU rRNA
AP53_rna52	8.51581	11.9088	9.93258	2.08696	1.39485	6.02241	12.3663	13.5634	11.2678	9.03335	41.1503	55.337	tRNA-Ala-TGC
AP53_rna53	9.37143	12.4384	6.60098	12.0487	172.389	15.9148	11.8455	55.5267	13.2626	6.77449	303.107	54.6453	Large Subunit Ribosomal RNA; lsuRNA; LSU rRNA
AP53_rna54	0	0	0	0.868082	0.870291	0.939392	0	0	0.827096	0	4.02744	0	5S RNA
AP53_rna55	3.26695	1.76218	1.22479	0	1.376	0	0.642063	0	0	0.742606	3.18386	3.25905	tRNA-Asn-GTT
AP53_rna56	0.466707	0	0	0	2.064	1.48526	1.28413	1.2743	0.653853	0.742606	3.18386	2.44429	tRNA-Arg-ACG
AP53_rna57	40.2924	51.919	59.1644	56.4253	86.9747	59.534	66.6498	38.6359	98.7862	72.5073	65.4459	51.9185	tRNA-Arg-CCT
AP53_rna58	9.80662	15.0257	11.1895	6.89643	13.828	4.74915	17.5973	11.0596	12.5443	14.9255	16.7251	41.6837	tRNA-Tyr-GTA
AP53_rna59	11.5121	19.3187	3.77645	11.2851	9.89956	8.39582	15.8376	7.20331	16.1284	12.2117	9.81689	18.4227	tRNA-Gln-TTG
AP53_rna6	20.3433	30.9628	19.2444	7.6522	6.97425	10.5392	39.7024	29.0644	27.1752	16.5611	22.5923	52.8592	tRNA-Asp-GTC
AP53_rna60	20.1462	19.3187	14.4764	9.16911	19.092	9.15908	18.4772	16.3712	20.8325	26.7132	45.8122	46.8942	tRNA-Arg-CCG
AP53_rna61	0.972855	4.8977	1.91482	1.4305	0.717071	3.09603	2.00758	1.99221	6.13332	1.54797	3.31839	5.94433	tRNA-Thr-GGT
AP53_rna62	0	1.81113	0	0	0.707112	3.05303	0	0.654847	3.36008	0	7.36267	1.67479	tRNA-Glu-TTC
AP53_rna63	7.46732	10.5731	5.51158	4.11752	2.752	1.48526	6.42063	8.28292	7.19238	5.19824	14.3274	7.33287	tRNA-Ile-GAT
AP53_rna64	10.8813	19.0541	10.5534	16.6957	7.67168	9.78641	12.3663	16.1469	19.8843	9.03335	43.5709	38.8185	tRNA-Thr-TGT
AP53_rna65	25.6917	34.9857	15.4742	15.4826	9.31318	16.0842	19.7004	22.9995	37.1739	10.0524	32.3239	58.822	tRNA-Leu-TAG
AP53_rna66	25.0743	36.9172	17.382	13.2174	9.06653	11.292	23.4309	28.4185	31.8149	11.2917	29.0472	50.3814	tRNA-Lys-TTT
AP53_rna67	17.9778	25.0085	19.8652	14.6087	4.88198	11.292	22.7801	25.1892	23.8611	13.55	26.6266	37.9925	tRNA-Asp-GTC
AP53_rna68	25.0743	17.2677	16.7612	12.5218	6.27683	10.5392	18.224	23.2515	23.1983	9.78613	12.9099	22.3	tRNA-Val-TAC
AP53_rna69	0	0	0	0	1.74058	0	0	0	0	0	0	0	5S RNA
AP53_rna7	23.1819	32.7492	16.1404	5.56524	6.97425	9.03361	24.7326	25.835	20.5471	12.0445	25.0129	56.9888	tRNA-Lys-TTT
AP53_rna70	9.08601	12.139	6.86627	10.7721	165.797	13.9468	11.6982	53.351	12.7627	6.43388	305.317	52.5483	Large Subunit Ribosomal RNA; lsuRNA; LSU rRNA
AP53_rna71	8.98891	10.1225	10.5534	4.86958	4.18455	5.26961	10.4137	13.5634	7.29091	7.52779	35.5022	56.9888	tRNA-Ala-TGC
AP53_rna72	5.31505	8.86138	5.70619	12.5857	157.688	14.0956	9.93936	48.1855	14.6026	4.75941	251.341	139.424	Small Subunit Ribosomal RNA; ssuRNA; SSU rRNA
AP53_rna73	50.8121	63.4519	59.3814	44.9457	38.0377	54.3228	57.889	62.3233	82.3103	48.0048	91.3986	81.083	tRNA-Ser-GGA
AP53_rna74	7.63012	13.6466	13.7006	8.26696	7.10401	12.7801	11.6019	18.6403	11.2523	15.9747	34.9299	28.7441	tRNA-Leu-AAG
AP53_rna75	1.40012	1.17479	1.22479	0	0	0	0.642063	0	0	0.742606	3.18386	1.62953	tRNA-Arg-ACG
AP53_rna76	1.40012	1.17479	1.83719	2.05876	0	0.742628	0.642063	0	2.61541	0.742606	4.77578	4.07382	tRNA-Asn-GTT
AP53_rna77	0	0.371513	0	0	0.435146	0	0	0	1.65419	0	1.00686	1.03064	5S RNA
AP53_rna78	9.13358	10.5674	7.08474	11.5241	174.563	14.4956	12.0581	52.6529	14.5788	5.92295	306.108	55.6834	Large Subunit Ribosomal RNA; lsuRNA; LSU rRNA
AP53_rna79	5.67721	8.33615	13.6573	8.34785	4.88198	3.0112	9.76288	14.2093	8.61652	16.5611	30.661	53.6851	tRNA-Ala-TGC
AP53_rna8	30.3246	40.2866	18.7901	15.4826	12.4176	12.7333	21.4387	17.2496	32.4534	17.4241	37.3521	65.4394	tRNA-Leu-TAG
AP53_rna80	5.38408	9.99077	5.07217	12.1121	154.161	12.4847	10.2559	51.1068	15.9887	2.56276	254.206	136.933	Small Subunit Ribosomal RNA; ssuRNA; SSU rRNA
AP53_rna81	212.422	306.651	232.174	197.566	172.961	170.133	258.391	268.039	365.208	183.678	744.739	759.025	tRNA-Lys-CTT
AP53_rna82	10.215	3.67327	1.91482	5.722	6.45364	6.96606	2.67677	1.32814	5.45184	13.9317	9.12556	7.64271	tRNA-Cys-GCA
AP53_rna83	7.00061	5.28654	10.4108	8.23505	2.752	4.45577	14.7675	7.64578	17.0002	5.94085	54.1256	23.6281	tRNA-Asn-GTT
AP53_rna84	2.87803	4.82967	5.03527	1.41063	0.707112	1.52651	3.95939	1.96454	4.70411	1.52647	4.90845	6.69917	tRNA-Glu-TTC
AP53_rna85	23.3354	23.4957	20.2091	22.6464	24.08	20.7936	26.9667	23.5745	22.231	16.3373	44.574	39.1086	tRNA-Arg-TCT
AP53_rna9	24.6012	18.4586	11.7949	12.5218	9.76395	12.0448	16.2715	14.8551	24.524	12.7972	44.3777	42.1222	tRNA-Thr-TGT

## Sheet: cmpSK-4hr
genes	logFC.4hr	logCPM.4hr	statistic.4hr	Pvalue.4hr	FDR.4hr	function
AP53_1665	-9.30831	6.35555	185.202	2.08724e-08	4.05133e-05	Streptokinase
AP53_148	0.897575	6.7991	9.97578	0.00872472	0.999744	Probable L-ascorbate-6-phosphate lactonase UlaG (EC 3.1.1.-) (L-ascorbate utilization protein G)
AP53_1066	-0.458726	7.93008	9.85585	0.00903139	0.999744	Maltose/maltodextrin ABC transporter, substrate binding periplasmic protein MalE
AP53_429	-1.00613	2.08518	9.11999	0.0112198	0.999744	Hypothetical protein
AP53_1562	-0.314499	7.62799	8.92475	0.0119025	0.999744	C3-degrading proteinase
AP53_1583	-0.341437	8.31934	8.4719	0.0136854	0.999744	Protein of unknown function DUF1447
AP53_498	5.86054	-1.00652	8.42844	0.0167223	0.999744	hypothetical protein
AP53_1617	-0.323456	6.25183	6.13721	0.0300099	0.999744	6-phospho-beta-galactosidase (EC 3.2.1.85)
AP53_597	0.758241	8.51997	5.81422	0.033793	0.999744	hypothetical protein - phage associated
AP53_1040	-0.595107	5.15099	5.71077	0.035124	0.999744	Phage protein
AP53_811	0.767921	11.9157	5.70708	0.0351726	0.999744	Collagen-like surface protein
AP53_1267	-0.655709	11.2314	5.65312	0.035893	0.999744	Arginine deiminase (EC 3.5.3.6)
AP53_125	-0.428107	5.99323	5.65139	0.0359163	0.999744	hypothetical protein
AP53_119	-0.349862	5.47534	5.53315	0.0375591	0.999744	V-type ATP synthase subunit G (EC 3.6.3.14)
AP53_rna55	-3.21863	0.474471	5.49279	0.0381404	0.999744	tRNA-Asn-GTT
AP53_1646	-0.859975	4.87588	5.44781	0.038801	0.999744	PTS system IIB component
AP53_1662	-0.387829	4.99847	5.23218	0.042166	0.999744	Glucan 1,6-alpha-glucosidase (EC 3.2.1.70)
AP53_1661	-0.418505	5.40606	5.07773	0.0447935	0.999744	Pullulanase (EC 3.2.1.41)
AP53_347	-0.255204	7.31084	4.8935	0.0481907	0.999744	Glycerol-3-phosphate transporter
AP53_rna75	-2.49842	-0.117417	5.12947	0.0485451	0.999744	tRNA-Arg-ACG
AP53_1054	-0.707639	4.63545	4.82604	0.0495119	0.999744	Phage transcriptional regulator, Cro/CI family
AP53_1632	0.279386	7.21475	4.62473	0.0537233	0.999744	Transcriptional regulator, Cro/CI family
AP53_rna38	5.51579	-0.468953	4.78807	0.0551313	0.999744	5S RNA
AP53_1212	0.578612	4.20175	4.54875	0.0554246	0.999744	Cro-like phage transcriptional repressor protein
AP53_352	-0.309111	8.76242	4.45485	0.0576183	0.999744	FIG01116268: hypothetical protein
AP53_1383	0.238632	9.53942	4.33937	0.0604627	0.999744	Guanylate kinase (EC 2.7.4.8)
AP53_1647	-0.550149	5.06215	4.30221	0.061414	0.999744	Transcription antiterminator, BglG family (EC 2.7.1.69)
AP53_1445	-0.239481	8.85396	4.25605	0.062621	0.999744	PTS system, galactose-specific IIC component (EC 2.7.1.69)
AP53_598	0.598556	9.37283	4.19948	0.0641401	0.999744	conserved hypothetical protein
AP53_922	0.224301	9.68742	4.16078	0.0652049	0.999744	Signal recognition particle, subunit Ffh SRP54 (TC 3.A.5.1.1)
AP53_rna56	2.55569	0.251749	4.01813	0.0693211	0.999744	tRNA-Arg-ACG
AP53_1618	-0.287153	7.21891	3.89069	0.0732694	0.999744	PTS system, lactose-specific IIB component (EC 2.7.1.69) / PTS system, lactose-specific IIC component (EC 2.7.1.69)
AP53_1133	-0.351413	9.59127	3.87446	0.0737917	0.999744	FIG01116145: hypothetical protein
AP53_1581	-0.48341	6.34773	3.85643	0.0743772	0.999744	Ribosomal-protein-S18p-alanine acetyltransferase (EC 2.3.1.-)
AP53_1234	0.296546	9.05429	3.85624	0.0743834	0.999744	Mutator mutT protein (7,8-dihydro-8-oxoguanine-triphosphatase) (EC 3.6.1.-)
AP53_1067	-0.303589	5.70948	3.81715	0.0756726	0.999744	Maltose/maltodextrin ABC transporter, permease protein MalF
AP53_1627	0.743573	2.55742	3.73786	0.0783727	0.999744	hypothetical protein
AP53_147	-0.231397	5.63776	3.73009	0.0786436	0.999744	Transcriptional antiterminator with PTS regulation domain, SPy0181 ortholog
AP53_972	0.218424	8.01282	3.6867	0.0801776	0.999744	Type I restriction-modification system specificity subunit
AP53_123	-0.27368	5.9596	3.58588	0.083886	0.999744	V-type ATP synthase subunit C (EC 3.6.3.14)
AP53_522	-0.230034	7.97534	3.54091	0.0856078	0.999744	Hydroxyacylglutathione hydrolase (EC 3.1.2.6)
AP53_1644	-0.566148	6.06023	3.49745	0.0873132	0.999744	Transaldolase (EC 2.2.1.2)
AP53_1116	-0.245813	7.55135	3.45929	0.0888452	0.999744	UDP-N-acetylglucosamine 1-carboxyvinyltransferase (EC 2.5.1.7)
AP53_193	-0.249039	6.18058	3.4474	0.0893293	0.999744	Histidine kinase of the competence regulon ComD
AP53_890	0.264641	6.72322	3.434	0.0898789	0.999744	FIG01280259: hypothetical protein
AP53_1751	0.671883	6.49034	3.42247	0.0903549	0.999744	Histidine ammonia-lyase (EC 4.3.1.3)
AP53_1299	-0.348696	6.9318	3.29712	0.0957376	0.999744	FIG01114249: hypothetical protein
AP53_1867	0.349734	7.3909	3.23955	0.0983416	0.999744	small RNA fasX
AP53_673	0.222723	9.9717	3.21775	0.0993507	0.999744	FIG01116936: hypothetical protein
AP53_1663	-0.381625	6.88124	3.20054	0.100156	0.999744	Multiple sugar ABC transporter, ATP-binding protein
AP53_1265	-0.490142	12.0644	3.20047	0.10016	0.999744	Ornithine carbamoyltransferase (EC 2.1.3.3)
AP53_1222	-0.274822	7.68649	3.16649	0.101774	0.999744	Arginine pathway regulatory protein ArgR, repressor of arg regulon
AP53_158	0.447756	4.05578	3.12978	0.103555	0.999744	Mobile element protein
AP53_1749	0.612825	6.22969	3.12072	0.104	0.999744	Conserved protein
AP53_1395	-0.626081	7.29089	3.05787	0.107156	0.999744	Cell division protein GpsB, coordinates the switch between cylindrical and septal cell wall synthesis by re-localization of PBP1
AP53_1750	0.587885	6.211	3.0231	0.108953	0.999744	putative cationic amino acid transporter protein
AP53_1746	0.67189	6.28796	2.99227	0.110577	0.999744	Glutamate formiminotransferase (EC 2.1.2.5) @ Glutamate formyltransferase
AP53_1153	0.209903	7.17637	2.99081	0.110655	0.999744	FIG01114764: hypothetical protein
AP53_1449	-0.609093	5.03102	2.97767	0.111357	0.999744	Copper chaperone
AP53_1266	-0.507986	10.8204	2.92337	0.114318	0.999744	Acetyltransferase (EC 2.3.1.-)
AP53_141	0.25634	5.27938	2.8984	0.115713	0.999744	Ascorbate-specific PTS system, EIIC component
AP53_1177	0.326114	10.3712	2.89686	0.1158	0.999744	Lead, cadmium, zinc and mercury transporting ATPase (EC 3.6.3.3) (EC 3.6.3.5); Copper-translocating P-type ATPase (EC 3.6.3.4)
AP53_1444	-0.16814	9.09677	2.89496	0.115907	0.999744	Galactose-6-phosphate isomerase, LacA subunit (EC 5.3.1.26)
AP53_1748	0.679486	6.70913	2.87425	0.117082	0.999744	Formate--tetrahydrofolate ligase (EC 6.3.4.3)
AP53_450	0.538868	1.6997	2.84794	0.118597	0.999744	FIG01116026: hypothetical protein
AP53_939	-0.410022	9.21278	2.84174	0.118958	0.999744	Biotinyl-lipoyl attachment domain protein, GcvH-like
AP53_819	-0.717376	8.05163	2.83207	0.119523	0.999744	PTS system, IIA component, putative
AP53_1364	0.319865	8.77786	2.82026	0.120217	0.999744	Phage integrase: site-specific recombinase
AP53_1027	-0.602735	4.36131	2.81523	0.120514	0.999744	hypothetical phage protein
AP53_rna34	-0.891542	3.37489	2.7708	0.123181	0.999744	tRNA-Pseudo-GCT
AP53_380	0.407445	5.25551	2.71651	0.126541	0.999744	hypothetical protein
AP53_223	0.447515	4.2576	2.70785	0.127088	0.999744	FIG01114598: hypothetical protein
AP53_1747	0.688212	6.13556	2.67788	0.129002	0.999744	Formiminotetrahydrofolate cyclodeaminase (EC 4.3.1.4)
AP53_1553	-0.280485	7.98359	2.67658	0.129086	0.999744	FIG01114225: hypothetical protein
AP53_1559	-0.476075	11.4586	2.67393	0.129257	0.999744	Pyruvate formate-lyase (EC 2.3.1.54)
AP53_940	-0.372697	8.10786	2.66386	0.12991	0.999744	Luciferase-like monooxygenase (EC 1.14.-.-)
AP53_235	-0.220625	8.61224	2.65857	0.130255	0.999744	Iron-sulfur cluster assembly protein SufB
AP53_1379	0.178923	9.28752	2.61738	0.132977	0.999744	16S rRNA (cytosine(967)-C(5))-methyltransferase (EC 2.1.1.176)
AP53_127	-0.215954	6.63989	2.61678	0.133018	0.999744	V-type ATP synthase subunit B (EC 3.6.3.14)
AP53_700	0.318051	4.84152	2.59591	0.134425	0.999744	Transcriptional regulator, TetR family
AP53_145	0.281087	5.12744	2.58009	0.135505	0.999744	L-xylulose 5-phosphate 3-epimerase (EC 5.1.3.-)
AP53_477	-0.19362	8.9712	2.57922	0.135565	0.999744	FIG01114801: hypothetical protein
AP53_1658	-0.170011	8.23873	2.56627	0.136457	0.999744	Undecaprenyl diphosphate synthase (EC 2.5.1.31)
AP53_1254	-0.129444	8.53964	2.55195	0.137453	0.999744	Ribosomal RNA large subunit methyltransferase N (EC 2.1.1.-)
AP53_405	-0.200938	5.79543	2.54457	0.137969	0.999744	Positive transcriptional regulator, MutR family
AP53_1560	-0.275625	7.29721	2.53274	0.138802	0.999744	hypothetical protein
AP53_801	0.138541	7.61581	2.50882	0.140506	0.999744	proposed amino acid ligase found clustered with an amidotransferase
AP53_1173	0.209917	9.92626	2.48955	0.141898	0.999744	Phosphoglycerate mutase (EC 5.4.2.1)
AP53_1206	-0.604655	3.16108	2.42255	0.146877	0.999744	Phage protein
AP53_4	-0.320049	4.81885	2.41455	0.147486	0.999744	hypothetical protein
AP53_763	0.189941	7.61813	2.40045	0.148567	0.999744	hypothetical protein
AP53_860	-0.22378	8.30702	2.39258	0.149175	0.999744	Cysteine desulfurase (EC 2.8.1.7)
AP53_1773	0.274337	11.4911	2.38814	0.149519	0.999744	Putative Holliday junction resolvase YggF
AP53_451	1.15502	0.454461	2.37328	0.150679	0.999744	FIG01114600: hypothetical protein
AP53_776	0.184691	7.94474	2.37279	0.150717	0.999744	Putative tRNA-m1A22 methylase
AP53_930	0.258739	6.35516	2.36946	0.150979	0.999744	Substrate-specific component PdxU of predicted pyridoxine ECF transporter
AP53_428	-0.240176	4.32432	2.35006	0.152514	0.999744	ABC-type multidrug transport system, permease component
AP53_121	-0.20874	6.02171	2.32628	0.154423	0.999744	V-type ATP synthase subunit K (EC 3.6.3.14)
AP53_1511	0.206023	7.46709	2.30081	0.156502	0.999744	putative ABC transporter (ATP-binding protein)
AP53_893	0.303298	10.3199	2.28991	0.157403	0.999744	Transcription regulator [contains diacylglycerol kinase catalytic domain]
AP53_711	-0.532201	2.7843	2.27518	0.15863	0.999744	Mobile element protein
AP53_pseudo603	0.477069	7.4572	2.27373	0.158751	0.999744	Phage holin
AP53_189	-0.134843	8.53451	2.2707	0.159005	0.999744	DNA repair protein RadA
AP53_134	0.15644	8.86285	2.26884	0.159162	0.999744	Nicotine adenine dinucleotide glycohydrolase (NADGH) (EC 3.2.2.5)
AP53_1552	-0.144153	7.99199	2.2671	0.159309	0.999744	Colicin V production protein
AP53_41	-0.18917	7.04652	2.23544	0.162002	0.999744	Multi antimicrobial extrusion (MATE) family transporter
AP53_1363	0.353221	9.6773	2.23227	0.162275	0.999744	Chromosome segregation ATPase
AP53_1213	0.286289	7.29814	2.21457	0.163811	0.999744	Phage CI-like repressor
AP53_1032	-0.392764	5.68513	2.20998	0.164212	0.999744	hypothetical protein - phage associated
AP53_1724	0.26284	8.52679	2.19102	0.165882	0.999744	Pyruvate formate-lyase activating enzyme (EC 1.97.1.4)
AP53_708	0.258391	9.5807	2.1909	0.165892	0.999744	PTS system, fructose-specific IIA component (EC 2.7.1.69) / PTS system, fructose-specific IIB component (EC 2.7.1.69) / PTS system, fructose-specific IIC component (EC 2.7.1.69)
AP53_234	-0.170759	8.56175	2.18649	0.166284	0.999744	Putative iron-sulfur cluster assembly scaffold protein for SUF system, SufE2
AP53_rna72	1.87043	5.80827	2.20819	0.166484	0.999744	Small Subunit Ribosomal RNA; ssuRNA; SSU rRNA
AP53_1768	-0.687416	7.35981	2.18362	0.16654	0.999744	FIG01115181: hypothetical protein
AP53_rna54	4.55133	-0.548503	2.24486	0.166817	0.999744	5S RNA
AP53_233	-0.191409	8.63592	2.17787	0.167053	0.999744	Cysteine desulfurase (EC 2.8.1.7), SufS subfamily
AP53_196	0.138555	8.71294	2.1715	0.167624	0.999744	Ribonuclease P protein component (EC 3.1.26.5)
AP53_495	-0.271963	6.40469	2.162	0.168481	0.999744	FIG01114557: hypothetical protein
AP53_455	0.246424	10.6728	2.15387	0.169218	0.999744	Plasmid stabilization system toxin protein
AP53_77	0.30566	6.05071	2.15071	0.169505	0.999744	HIT family protein
AP53_1689	-0.450504	2.90108	2.14991	0.169579	0.999744	hypothetical protein
AP53_1467	-0.189895	9.11383	2.14557	0.169975	0.999744	Acetyltransferase (EC 2.3.1.-)
AP53_936	-0.376886	8.45894	2.14499	0.170028	0.999744	Lipoate-protein ligase A
AP53_941	-0.376273	8.63861	2.14147	0.170351	0.999744	Probable NADH-dependent flavin oxidoreductase in cluster with COG2110
AP53_357	0.176702	9.95211	2.13926	0.170554	0.999744	Peptidyl-prolyl cis-trans isomerase (EC 5.2.1.8)
AP53_820	-0.496491	9.90687	2.13778	0.170689	0.999744	PTS system, mannose/fructose family IIB component
AP53_280	0.145582	8.992	2.1362	0.170835	0.999744	Predicted nucleoside phosphatase
AP53_1701	0.15137	8.42811	2.11458	0.172841	0.999744	ABC transporter permease protein
AP53_1851	0.196304	9.03965	2.10739	0.173514	0.999744	UTP--glucose-1-phosphate uridylyltransferase (EC 2.7.7.9)
AP53_1406	0.190216	9.00207	2.08908	0.175245	0.999744	Cysteine ABC transporter, permease protein
AP53_970	0.206271	6.59103	2.08537	0.175599	0.999744	FIG01115860: hypothetical protein
AP53_1605	-0.176771	7.54431	2.07438	0.176651	0.999744	tRNA pseudouridine synthase A (EC 4.2.1.70)
AP53_1264	-0.473225	10.1908	2.04705	0.179303	0.999744	Arginine/ornithine antiporter ArcD
AP53_1370	-0.222737	7.08799	2.04083	0.179914	0.999744	FIG000605: protein co-occurring with transport systems (COG1739)
AP53_rna14	1.90566	5.8341	2.05675	0.180447	0.999744	Small Subunit Ribosomal RNA; ssuRNA; SSU rRNA
AP53_953	-0.292337	5.36556	2.03078	0.180906	0.999744	Pantothenate kinase (EC 2.7.1.33)
AP53_rna80	1.91888	5.80347	2.05098	0.181008	0.999744	Small Subunit Ribosomal RNA; ssuRNA; SSU rRNA
AP53_122	-0.222778	6.03219	2.02427	0.181553	0.999744	V-type ATP synthase subunit E (EC 3.6.3.14)
AP53_230	-0.339346	5.12897	2.01551	0.182428	0.999744	hypothetical cytosolic protein
AP53_169	0.175714	9.09223	2.01208	0.182773	0.999744	Zinc finger protein
AP53_rna57	0.431049	5.96444	1.98007	0.186025	0.999744	tRNA-Arg-CCT
AP53_652	0.280906	8.25409	1.9799	0.186043	0.999744	Phage transcriptional regulator, Cro/CI family
AP53_1310	0.216108	8.51737	1.96824	0.187246	0.999744	Phage protein
AP53_pseudo1183	0.425516	4.14435	1.94715	0.189448	0.999744	Phage holin
AP53_216	-0.14908	8.77289	1.93785	0.19043	0.999744	3'->5' exoribonuclease Bsu YhaM
AP53_600	0.366362	10.9508	1.93554	0.190675	0.999744	Phage protein
AP53_310	-0.209568	6.75346	1.93507	0.190725	0.999744	hypothetical protein
AP53_rna4	2.06728	-0.831064	1.92568	0.191725	0.999744	5S RNA
AP53_rna29	0.596412	4.817	1.92055	0.192274	0.999744	tRNA-Pseudo-TGA
AP53_877	0.134889	8.0763	1.92017	0.192315	0.999744	Peptide chain release factor 1
AP53_1493	0.285321	13.4332	1.91887	0.192454	0.999744	Heat-inducible transcription repressor HrcA
AP53_1186	0.358374	2.27585	1.91739	0.192613	0.999744	Phage hyaluronidase
AP53_1262	-0.505674	10.7922	1.91675	0.192682	0.999744	Carbamate kinase (EC 2.7.2.2)
AP53_182	-0.15381	8.83422	1.90183	0.194296	0.999744	UTP--glucose-1-phosphate uridylyltransferase (EC 2.7.7.9)
AP53_126	-0.199584	6.28239	1.90066	0.194423	0.999744	V-type ATP synthase subunit A (EC 3.6.3.14)
AP53_452	0.61814	1.1431	1.89362	0.195191	0.999744	FIG01116748: hypothetical protein
AP53_1641	-0.199058	8.26396	1.87967	0.196725	0.999744	Serine acetyltransferase (EC 2.3.1.30)
AP53_1620	-0.238928	6.89668	1.8792	0.196777	0.999744	Tagatose 1,6-diphosphate aldolase (EC 4.1.2.40)
AP53_1725	0.37418	6.19345	1.87649	0.197077	0.999744	FIG01114281: hypothetical protein
AP53_rna1	1.83102	5.84425	1.89234	0.197386	0.999744	Small Subunit Ribosomal RNA; ssuRNA; SSU rRNA
AP53_554	-0.423062	2.74527	1.87304	0.197459	0.999744	Asparagine-rich ORFan next to Sag operon
AP53_1139	0.16185	6.5561	1.86741	0.198086	0.999744	FIG01114175: hypothetical protein
AP53_1263	-0.513763	10.2491	1.86332	0.198543	0.999744	Acetylornithine deacetylase/Succinyl-diaminopimelate desuccinylase and related deacylases
AP53_1592	0.158757	9.92709	1.85988	0.198928	0.999744	FIG001802: Putative alkaline-shock protein
AP53_1447	-0.165107	8.13822	1.85615	0.199347	0.999744	PTS system, galactose-specific IIA component (EC 2.7.1.69)
AP53_714	1.58819	-0.18263	1.85492	0.199486	0.999744	Phage protein
AP53_1849	0.178381	8.25944	1.84944	0.200104	0.999744	UDP-glucose dehydrogenase in hyaluronic acid synthesis (EC 1.1.1.22)
AP53_1645	-0.520709	6.52346	1.84325	0.200805	0.999744	Transport protein SgaT, putative
AP53_1802	0.419613	3.8017	1.83701	0.201514	0.999744	Phage encoded transcriptional regulator, ArpU family
AP53_671	0.131112	8.00883	1.82551	0.202831	0.999744	3-dehydroquinate dehydratase I (EC 4.2.1.10)
AP53_78	0.162469	7.41985	1.82514	0.202873	0.999744	Tyrosyl-tRNA synthetase (EC 6.1.1.1)
AP53_1405	0.145579	9.09949	1.82318	0.2031	0.999744	ABC-type multidrug transport system, ATPase component
AP53_292	-0.140247	7.71506	1.81935	0.203542	0.999744	Ribosomal large subunit pseudouridine synthase B (EC 4.2.1.70)
AP53_800	0.125019	8.47031	1.81885	0.2036	0.999744	Putative amidotransferase similar to cobyric acid synthase
AP53_1705	0.18035	7.65956	1.81716	0.203795	0.999744	FIG01116435: hypothetical protein
AP53_384	0.434639	5.31248	1.8147	0.20408	0.999744	Mobile element protein
AP53_383	0.368077	6.8618	1.80189	0.205572	0.999744	putative role in replication
AP53_rna51	1.74194	5.80436	1.81435	0.206154	0.999744	Small Subunit Ribosomal RNA; ssuRNA; SSU rRNA
AP53_1149	0.262251	11.1112	1.79567	0.206302	0.999744	Glucosamine-6-phosphate deaminase (EC 3.5.99.6)
AP53_1676	-0.362044	7.5941	1.79545	0.206328	0.999744	6-aminohexanoate-cyclic-dimer hydrolase (EC 3.5.2.12)
AP53_354	-0.214223	9.75267	1.78798	0.207209	0.999744	Manganese ABC transporter, periplasmic-binding protein SitA
AP53_793	0.141148	7.11077	1.77981	0.208179	0.999744	ABC transporter ATP-binding protein
AP53_rna35	1.77033	5.82193	1.78318	0.209802	0.999744	Small Subunit Ribosomal RNA; ssuRNA; SSU rRNA
AP53_36	0.156869	9.05812	1.76533	0.209911	0.999744	Low molecular weight protein tyrosine phosphatase (EC 3.1.3.48)
AP53_1633	0.235792	6.9351	1.76482	0.209972	0.999744	hypothetical protein
AP53_1446	-0.13296	8.60806	1.75479	0.211185	0.999744	PTS system, galactose-specific IIB component (EC 2.7.1.69)
AP53_1268	-0.243123	5.46077	1.74732	0.212093	0.999744	Transcriptional regulator ArcR essential for anaerobic expression of the ADI pathway, Crp/Fnr family
AP53_1457	0.152269	10.3336	1.74249	0.212684	0.999744	Transcription termination protein NusA
AP53_1239	-0.269	8.39613	1.7312	0.214071	0.999744	Cell division protein YlmG/Ycf19 (putative), YggT family
AP53_99	-0.176554	8.79259	1.72723	0.214562	0.999744	Deoxyadenosine kinase (EC 2.7.1.76) / Deoxyguanosine kinase (EC 2.7.1.113)
AP53_1181	0.328019	3.95562	1.71797	0.215713	0.999744	Phage lysin, N-acetylmuramoyl-L-alanine amidase (EC 3.5.1.28)
AP53_299	0.133221	8.53667	1.7134	0.216284	0.999744	Hemolysins and related proteins containing CBS domains
AP53_270	-0.142518	8.0473	1.70885	0.216855	0.999744	Helicase loader DnaB
AP53_96	-0.308044	6.05655	1.6997	0.218008	0.999744	FIG009688: Thioredoxin
AP53_601	0.407676	8.44562	1.69071	0.219149	0.999744	Phage lysin
AP53_665	0.154136	8.34419	1.68791	0.219505	0.999744	Cytidylate kinase (EC 2.7.4.14)
AP53_1679	-0.172619	7.96675	1.6791	0.220633	0.999744	Chromosome segregation helicase
AP53_938	-0.315862	8.54095	1.67768	0.220817	0.999744	COG2110, Macro domain, possibly ADP-ribose binding module
AP53_282	-0.15669	8.80434	1.67516	0.221141	0.999744	FIG005986: HD family hydrolase
AP53_327	0.16634	8.89262	1.66622	0.222298	0.999744	FIG01118451: hypothetical protein
AP53_1468	-0.383481	8.16607	1.66618	0.222302	0.999744	ATPase YjeE, predicted to have essential role in cell wall biosynthesis
AP53_1492	0.258585	14.0369	1.66184	0.222867	0.999744	Heat shock protein GrpE
AP53_1035	-0.405972	4.32828	1.65546	0.223699	0.999744	FIG01118889: hypothetical protein
AP53_1744	0.473549	5.74978	1.64982	0.22444	0.999744	Imidazolonepropionase (EC 3.5.2.7)
AP53_154	0.172788	9.98749	1.64474	0.225109	0.999744	M protein trans-acting positive regulator (Mga)
AP53_1711	0.453985	3.49132	1.64205	0.225464	0.999744	hypothetical protein
AP53_pseudo1680	0.273257	5.02882	1.64168	0.225513	0.999744	Streptococcal mitogenic exotoxin Z (SmeZ)
AP53_1312	0.348345	6.20325	1.63794	0.226008	0.999744	Phage lysin
AP53_1828	0.313958	5.84789	1.63765	0.226046	0.999744	Transcriptional regulator, TetR family
AP53_1697	0.172086	8.45548	1.63716	0.226112	0.999744	Hypothetical mga-associated protein
AP53_1507	-0.212312	8.56661	1.63114	0.226913	0.999744	Universal stress protein family
AP53_95	-0.258061	6.34959	1.63061	0.226983	0.999744	FIG014356: hypothetical protein
AP53_1549	-0.263183	8.06384	1.62569	0.227641	0.999744	Thioredoxin
AP53_1686	-0.673453	7.50048	1.61746	0.228748	0.999744	FIG01115696: hypothetical protein
AP53_1854	0.131656	9.00642	1.60617	0.230276	0.999744	Putative sugar uptake protein SpyM3_1856/SPs1852
AP53_rna82	-0.747119	2.66424	1.58504	0.233174	0.999744	tRNA-Cys-GCA
AP53_1085	-0.338905	4.94367	1.58307	0.233447	0.999744	PTS system, cellobiose-specific IIB component (EC 2.7.1.69)
AP53_870	-0.146683	8.8259	1.57715	0.234269	0.999744	L-proline glycine betaine binding ABC transporter protein ProX (TC 3.A.1.12.1) / Osmotic adaptation
AP53_822	-0.469297	9.76645	1.57522	0.234537	0.999744	PTS system, mannose-specific IID component (EC 2.7.1.69)
AP53_552	-0.332286	6.27559	1.57412	0.234692	0.999744	Streptolysin S export transmembrane permease (SagH)
AP53_rna2	0.529037	3.83624	1.56065	0.236581	0.999744	tRNA-Ala-TGC
AP53_1362	0.27416	9.41193	1.55818	0.236929	0.999744	Phage protein
AP53_764	0.187381	7.22794	1.55698	0.237099	0.999744	Glutathione S-transferase domain protein (class beta)
AP53_1626	0.409679	7.67888	1.5529	0.237678	0.999744	Toxin to DNA-damage-inducible protein J
AP53_987	0.232605	9.0043	1.55206	0.237796	0.999744	Amino acid ABC transporter, amino acid-binding protein
AP53_1396	-0.333007	4.565	1.55139	0.237891	0.999744	FIG005686: hypothetical protein
AP53_1653	-0.163516	6.90079	1.55005	0.238082	0.999744	Transcriptional regulator, MarR family
AP53_1448	-0.145539	8.01963	1.54831	0.23833	0.999744	Lactose phosphotransferase system repressor
AP53_1443	-0.132168	8.79506	1.53624	0.240057	0.999744	Galactose-6-phosphate isomerase, LacB subunit (EC 5.3.1.26)
AP53_1033	-0.468704	5.6294	1.53463	0.240289	0.999744	hypothetical protein
AP53_1584	-0.115516	9.40555	1.52825	0.241209	0.999744	Ribonuclease J1 (endonuclease and 5' exonuclease)
AP53_272	-0.119065	9.62851	1.5256	0.241594	0.999744	GTP-binding protein EngA
AP53_1357	0.411515	4.28099	1.52369	0.241872	0.999744	conserved hypothetical protein - phage associated
AP53_rna48	0.544621	5.12312	1.51112	0.243706	0.999744	tRNA-His-GTG
AP53_rna50	0.66712	3.72963	1.50789	0.244181	0.999744	tRNA-Leu-CAA
AP53_1068	-0.242608	6.31889	1.49902	0.245491	0.999744	Maltose/maltodextrin ABC transporter, permease protein MalG
AP53_rna83	0.795813	3.75222	1.49579	0.245971	0.999744	tRNA-Asn-GTT
AP53_1259	0.15013	8.59992	1.4952	0.246058	0.999744	Phosphopantetheine adenylyltransferase (EC 2.7.7.3)
AP53_180	-0.473746	2.72063	1.48826	0.247092	0.999744	hypothetical protein
AP53_421	-0.127013	8.76182	1.48825	0.247093	0.999744	Catabolite control protein A
AP53_1102	-0.273495	6.95464	1.48822	0.247099	0.999744	Dihydrolipoamide acyltransferases
AP53_440	0.382295	2.59091	1.48636	0.247377	0.999744	FIG01114171: hypothetical protein
AP53_1403	0.139494	8.23244	1.48182	0.248058	0.999744	Thioredoxin reductase (EC 1.8.1.9)
AP53_896	0.238179	9.14898	1.48114	0.24816	0.999744	50S ribosomal subunit maturation GTPase RbgA (B. subtilis YlqF)
AP53_rna49	0.574076	5.22152	1.47663	0.24884	0.999744	tRNA-Gln-TTG
AP53_1338	0.295707	3.12295	1.47656	0.248851	0.999744	FIG01114733: hypothetical protein
AP53_824	-0.214221	5.45028	1.46572	0.250494	0.999744	Two-component response regulator, associated with ferric iron transporter, SPy1062 homolog
AP53_975	0.204474	5.2188	1.45829	0.251628	0.999744	Transcriptional regulator, TetR family
AP53_1284	-0.247648	6.94931	1.45787	0.251693	0.999744	Aldose 1-epimerase (EC 5.1.3.3)
AP53_325	-0.522581	6.18675	1.45272	0.252484	0.999744	hypothetical protein
AP53_rna78	1.56418	5.8126	1.46396	0.252663	0.999744	Large Subunit Ribosomal RNA; lsuRNA; LSU rRNA
AP53_128	-0.189223	6.3792	1.4511	0.252735	0.999744	V-type ATP synthase subunit D (EC 3.6.3.14)
AP53_1196	-0.447348	3.61237	1.44684	0.253392	0.999744	FIG042840: Phage protein
AP53_1269	-0.154831	7.26468	1.44445	0.253762	0.999744	Arginine pathway regulatory protein ArgR, repressor of arg regulon
AP53_1745	0.451623	5.86633	1.43303	0.255541	0.999744	Urocanate hydratase (EC 4.2.1.49)
AP53_937	-0.285959	8.45956	1.43204	0.255696	0.999744	NAD-dependent protein deacetylase of SIR2 family
AP53_1224	-0.130539	8.26054	1.42915	0.256149	0.999744	Octaprenyl diphosphate synthase (EC 2.5.1.90) / Dimethylallyltransferase (EC 2.5.1.1) / (2E,6E)-farnesyl diphosphate synthase (EC 2.5.1.10) / Geranylgeranyl diphosphate synthase (EC 2.5.1.29)
AP53_895	0.295494	9.17199	1.42484	0.256827	0.999744	FIG01115071: hypothetical protein
AP53_rna16	1.56536	5.83026	1.43583	0.25699	0.999744	Large Subunit Ribosomal RNA; lsuRNA; LSU rRNA
AP53_670	0.127271	8.14152	1.41612	0.258205	0.999744	LSU m5C1962 methyltransferase RlmI
AP53_1603	-0.168682	6.69597	1.41155	0.258933	0.999744	Substrate-specific component PdxU2 of predicted pyridoxin-related ECF transporter
AP53_349	-0.131559	8.40092	1.40806	0.259489	0.999744	ADP-ribose pyrophosphatase (EC 3.6.1.13)
AP53_40	-0.393231	10.2762	1.40794	0.259508	0.999744	Alcohol dehydrogenase (EC 1.1.1.1)
AP53_1733	0.182431	7.51983	1.40562	0.259879	0.999744	transcriptional regulator, MutR family
AP53_817	0.129224	9.17977	1.40117	0.260592	0.999744	Peptide methionine sulfoxide reductase MsrB (EC 1.8.4.12)
AP53_646	0.30056	3.94929	1.39463	0.261646	0.999744	hypothetical phage protein
AP53_766	-0.254486	9.49437	1.38429	0.263326	0.999744	FIG01115306: hypothetical protein
AP53_1331	0.264989	7.37479	1.37633	0.264627	0.999744	hypothetical protein, phage associated
AP53_699	0.239199	5.23685	1.37054	0.265579	0.999744	Cobalt-zinc-cadmium resistance protein CzcD
AP53_rna53	1.50367	5.81168	1.37961	0.26595	0.999744	Large Subunit Ribosomal RNA; lsuRNA; LSU rRNA
AP53_1148	0.20487	11.2413	1.36604	0.266323	0.999744	Ribosomal small subunit pseudouridine synthase A (EC 4.2.1.70)
AP53_859	-0.213961	7.98089	1.36371	0.26671	0.999744	FIG01114333: hypothetical protein
AP53_rna23	0.614863	2.59827	1.34786	0.269357	0.999744	tRNA-Gly-GCC
AP53_1712	0.247964	5.10672	1.34785	0.269359	0.999744	RopB; Rgg-like transcription regulator
AP53_1225	-0.214364	7.63938	1.34666	0.269558	0.999744	Exodeoxyribonuclease VII small subunit (EC 3.1.11.6)
AP53_1188	0.335577	2.1698	1.34138	0.27045	0.999744	Phage hyaluronidase; Phage endopeptidase
AP53_767	0.13467	6.58372	1.33552	0.271443	0.999744	tRNA dimethylallyltransferase (EC 2.5.1.75)
AP53_934	-0.220647	8.42585	1.32968	0.272437	0.999744	Cardiolipin synthetase (EC 2.7.8.-)
AP53_854	0.18938	6.21808	1.32882	0.272585	0.999744	hypothetical protein
AP53_194	-0.166803	6.2397	1.32758	0.272797	0.999744	Sensory transduction protein kinase (EC 2.7.3.-)
AP53_rna6	0.443501	4.56856	1.32223	0.273714	0.999744	tRNA-Asp-GTC
AP53_805	0.215472	4.94977	1.32174	0.273798	0.999744	FIG01115418: hypothetical protein
AP53_1672	-0.219383	7.82243	1.31979	0.274135	0.999744	PTS system, maltose and glucose-specific IIC component (EC 2.7.1.69) / PTS system, maltose and glucose-specific IIB component (EC 2.7.1.69) / PTS system, maltose and glucose-specific IIA component (EC 2.7.1.69)
AP53_394	0.2312	4.16106	1.31232	0.275425	0.999744	Competence-stimulating peptide ABC transporter ATP-binding protein ComA
AP53_381	0.202838	5.40578	1.30994	0.275838	0.999744	hypothetical protein
AP53_1625	0.304966	6.69419	1.30861	0.276069	0.999744	DNA-damage-inducible protein J
AP53_1049	-0.349319	4.9007	1.30649	0.276438	0.999744	hypothetical phage protein
AP53_988	0.258119	9.57745	1.30577	0.276563	0.999744	ABC-type polar amino acid transport system, ATPase component
AP53_821	-0.418803	9.88987	1.30481	0.276731	0.999744	PTS system, mannose-specific IIC component (EC 2.7.1.69)
AP53_1296	-0.162513	6.17211	1.30085	0.277424	0.999744	Multiple sugar ABC transporter, membrane-spanning permease protein MsmG
AP53_1726	-0.54215	9.76652	1.29846	0.277843	0.999744	Preprotein translocase subunit SecE (TC 3.A.5.1.1)
AP53_rna43	0.533946	4.56814	1.29676	0.278141	0.999744	tRNA-Pseudo-TGA
AP53_765	0.218425	8.43123	1.29516	0.278422	0.999744	Exfoliative toxin A
AP53_556	-0.160646	9.19616	1.29394	0.278638	0.999744	Substrate-specific component QueT (COG4708) of predicted queuosine-regulated ECF transporter
AP53_1380	0.183904	8.52007	1.28879	0.279547	0.999744	Methionyl-tRNA formyltransferase (EC 2.1.2.9)
AP53_rna17	2.19529	-0.659753	1.28765	0.279749	0.999744	5S RNA
AP53_rna37	1.45963	5.80348	1.29506	0.280254	0.999744	Large Subunit Ribosomal RNA; lsuRNA; LSU rRNA
AP53_449	-0.514373	1.82602	1.28462	0.280286	0.999744	hypothetical protein
AP53_986	0.172661	7.07803	1.28097	0.280935	0.999744	CAMP factor
AP53_1490	0.218609	13.6121	1.27754	0.281548	0.999744	Chaperone protein DnaJ
AP53_1465	-0.106413	8.95262	1.2772	0.281609	0.999744	Hypothetical protein in cluster with Ecs transporter (in Streptococci)
AP53_387	-0.506246	1.8492	1.27677	0.281685	0.999744	hypothetical protein
AP53_1550	-0.155647	7.68806	1.2755	0.281913	0.999744	Phosphatidylglycerophosphatase B (EC 3.1.3.27)
AP53_rna70	1.46872	5.78309	1.27969	0.282969	0.999744	Large Subunit Ribosomal RNA; lsuRNA; LSU rRNA
AP53_209	-0.130597	7.36805	1.2679	0.283278	0.999744	Putative deoxyribonuclease YcfH
AP53_1037	-0.258403	5.3999	1.26537	0.283735	0.999744	FIG01114622: hypothetical protein
AP53_rna77	2.10242	-1.13919	1.25653	0.285338	0.999744	5S RNA
AP53_1735	-0.222852	7.534	1.25093	0.286361	0.999744	hypothetical protein
AP53_1187	0.310989	2.27954	1.23927	0.288506	0.999744	Hyaluronate lyase (phage associated)
AP53_1823	-0.133055	5.85626	1.23819	0.288706	0.999744	Phosphohydrolase (MutT/nudix family protein)
AP53_294	0.141655	7.70287	1.23743	0.288845	0.999744	tRNA (cytidine(34)-2'-O)-methyltransferase (EC 2.1.1.207)
AP53_1257	-0.133432	7.2185	1.2343	0.289427	0.999744	LacI family regulatory protein
AP53_923	0.174629	8.60549	1.23179	0.289894	0.999744	Signal recognition particle associated protein
AP53_rna3	1.44995	5.83263	1.23828	0.290469	0.999744	Large Subunit Ribosomal RNA; lsuRNA; LSU rRNA
AP53_1452	0.13237	8.90042	1.22631	0.290916	0.999744	putative esterase
AP53_1772	0.315973	11.2428	1.22596	0.290981	0.999744	Ortholog of S. aureus MRSA252 (BX571856) SAR1694
AP53_206	-0.159138	6.77552	1.22129	0.291858	0.999744	N-acetylneuraminate lyase (EC 4.1.3.3)
AP53_1057	-0.409055	4.90042	1.21896	0.292296	0.999744	FIG01115240: hypothetical protein
AP53_195	-0.162381	6.69193	1.20939	0.294106	0.999744	Response regulator of the competence regulon ComE
AP53_1131	-0.125901	8.42483	1.20874	0.29423	0.999744	Glutaredoxin-like protein NrdH, required for reduction of Ribonucleotide reductase class Ib
AP53_555	-0.172349	8.73793	1.19924	0.296043	0.999744	Endonuclease/Exonuclease/phosphatase family protein
AP53_290	-0.126478	7.2804	1.19523	0.296814	0.999744	Segregation and condensation protein A
AP53_1124	-0.22523	4.61539	1.1944	0.296972	0.999744	FIG01113965: hypothetical protein
AP53_1427	0.209659	11.3583	1.18594	0.298608	0.999744	FIG01116327: hypothetical protein
AP53_1117	-0.188689	8.56823	1.18513	0.298765	0.999744	S-adenosylmethionine synthetase (EC 2.5.1.6)
AP53_1722	0.167668	9.06933	1.18404	0.298976	0.999744	Deoxyribonucleoside regulator DeoR (transcriptional repressor)
AP53_1245	-0.110347	8.93659	1.17937	0.299886	0.999744	UDP-N-acetylglucosamine--N-acetylmuramyl-(pentapeptide) pyrophosphoryl-undecaprenol N-acetylglucosamine transferase (EC 2.4.1.227)
AP53_1359	0.388978	10.7346	1.17916	0.299928	0.999744	Phage antirepressor protein
AP53_1138	0.177931	6.6707	1.17889	0.29998	0.999744	Membrane-bound protease, CAAX family
AP53_1462	-0.116944	7.43806	1.17635	0.300477	0.999744	ABC transporter, permease protein EscB
AP53_1361	0.296995	9.39072	1.17149	0.301431	0.999744	putative cI-like repressor - phage associated
AP53_318	0.121588	10.4279	1.17004	0.301716	0.999744	rRNA small subunit methyltransferase I
AP53_1568	0.334997	4.25134	1.16951	0.30182	0.999744	Transcriptional regulator, Cro/CI family
AP53_1441	-0.11158	8.92054	1.16765	0.302186	0.999744	Tagatose 1,6-diphosphate aldolase (EC 4.1.2.40)
AP53_1311	0.225937	8.27088	1.16525	0.302661	0.999744	Phage protein
AP53_1235	0.18263	10.0229	1.16419	0.302871	0.999744	FIG01114027: hypothetical protein
AP53_1593	-0.342604	8.92744	1.16409	0.30289	0.999744	LSU ribosomal protein L28p
AP53_905	0.197384	5.51127	1.15144	0.305409	0.999744	Methylmalonyl-CoA decarboxylase, beta chain (EC 4.1.1.41); Oxaloacetate decarboxylase beta chain (EC 4.1.1.3)
AP53_1547	-0.113763	8.07476	1.14874	0.30595	0.999744	A/G-specific adenine glycosylase (EC 3.2.2.-)
AP53_1003	0.238682	6.57057	1.14869	0.305961	0.999744	Streptococcal pyrogenic exotoxin K (SpeK)
AP53_1590	0.151446	9.87271	1.14852	0.305996	0.999744	Putative stomatin/prohibitin-family membrane protease subunit YbbK
AP53_1821	-0.408403	5.51796	1.14611	0.306481	0.999744	Transcriptional regulator
AP53_845	0.182219	5.45242	1.14257	0.307194	0.999744	Two-component response regulator, malate (EC 2.7.3.-)
AP53_320	0.135651	8.20676	1.13852	0.308013	0.999744	Cytoplasmic copper homeostasis protein CutC
AP53_1126	0.132792	8.69275	1.13821	0.308077	0.999744	ATP-dependent RNA helicase YfmL
AP53_1228	-0.193039	10.22	1.13778	0.308163	0.999744	putative phosphomannomutase
AP53_1703	0.240241	8.11646	1.13685	0.308352	0.999744	periplasmic component of efflux system
AP53_935	-0.224874	9.23575	1.13465	0.3088	0.999744	Formate--tetrahydrofolate ligase (EC 6.3.4.3)
AP53_794	-0.287127	9.90566	1.12418	0.31094	0.999744	Acetoin dehydrogenase E1 component alpha-subunit (EC 1.2.4.-)
AP53_1710	0.295558	4.8371	1.1241	0.310957	0.999744	FIG01114305: hypothetical protein
AP53_472	0.189209	11.2539	1.12263	0.311259	0.999744	Phage shock protein C, putative; stress-responsive transcriptional regulator
AP53_1365	0.260371	9.69053	1.12158	0.311475	0.999744	Regulatory protein recX
AP53_32	-0.290981	5.68792	1.1202	0.31176	0.999744	hypothetical protein
AP53_876	0.157903	7.43142	1.11588	0.312653	0.999744	Thymidine kinase (EC 2.7.1.21)
AP53_256	0.144549	8.2094	1.11417	0.313007	0.999744	Methionine ABC transporter substrate-binding protein
AP53_456	0.17447	10.8898	1.1126	0.313332	0.999744	hypothetical protein
AP53_350	-0.121192	8.62914	1.10008	0.315949	0.999744	FIG01115635: hypothetical protein
AP53_pseudo656	0.189466	8.51867	1.09136	0.317789	0.999744	Lipoteichoic acid synthase LtaS Type Iic (The first GCT-Ala is overlapped with the last codon of the former half interrupted protein)
AP53_188	-0.253617	7.49997	1.09107	0.317851	0.999744	Deoxyuridine 5'-triphosphate nucleotidohydrolase (EC 3.6.1.23)
AP53_654	0.146918	8.64898	1.08918	0.318252	0.999744	Pathogenicity island SaPIn2
AP53_105	-0.141356	7.03174	1.07877	0.320474	0.999744	Fibronectin-binding protein/major pilin backbone protein T-antigen
AP53_1374	0.13314	8.16083	1.07425	0.321445	0.999744	Two component transcriptional regulator VraR
AP53_894	0.259655	9.6923	1.0719	0.321954	0.999744	Hemolysin III
AP53_1601	-0.10762	7.76304	1.06353	0.323768	0.999744	Hypothetical protein ywlG
AP53_232	-0.154928	8.703	1.06278	0.323932	0.999744	Iron-sulfur cluster assembly protein SufD
AP53_1561	-0.18145	8.08114	1.05961	0.324623	0.999744	Beta-lactamase, class C
AP53_110	0.155461	8.01303	1.05402	0.325848	0.999744	FIG01114239: hypothetical protein
AP53_203	-0.158583	6.23833	1.05328	0.326012	0.999744	ABC transporter, predicted N-acetylneuraminate transport system permease protein 1
AP53_304	0.152384	7.63547	1.05122	0.326464	0.999744	ABC-type Fe3+-siderophore transport system, permease component
AP53_433	-0.13513	8.22593	1.04997	0.326739	0.999744	Two-component response regulator SA14-24
AP53_664	-0.260909	7.83189	1.04896	0.326962	0.999744	FIG01114555: hypothetical protein
AP53_1062	0.130792	7.883	1.04728	0.327334	0.999744	lipoprotein, putative
AP53_1734	-0.222665	7.48404	1.04622	0.327569	0.999744	Transcriptional regulator, MutR family
AP53_501	0.130372	8.03371	1.04423	0.32801	0.999744	Promiscuous sugar phosphatase YidA, haloacid dehalogenase-like phosphatase family
AP53_569	-0.13089	8.07312	1.04397	0.328068	0.999744	Competence-associated EpuA protein
AP53_248	0.150657	8.9213	1.03861	0.329261	0.999744	FIG004454: RNA binding protein
AP53_1141	-0.306391	5.04556	1.03585	0.329876	0.999744	FIG01114322: hypothetical protein
AP53_906	0.143443	5.05535	1.03381	0.330333	0.999744	2-(5''-triphosphoribosyl)-3'-dephosphocoenzyme-A synthase (EC 2.7.8.25)
AP53_1596	0.1491	7.53449	1.03278	0.330563	0.999744	hypothetical protein
AP53_892	0.187071	12.7997	1.03075	0.33102	0.999744	FIG01115412: hypothetical protein
AP53_843	-0.132867	7.47107	1.03011	0.331164	0.999744	Spermidine Putrescine ABC transporter permease component potC (TC_3.A.1.11.1)
AP53_112	-0.208137	5.84804	1.02855	0.331514	0.999744	Transcriptional regulators, LysR family
AP53_551	-0.232812	7.02007	1.02217	0.332956	0.999744	Export ABC transporter ATP-binding protein; Streptolysin S export protein (SagG)
AP53_391	-0.195942	5.12729	1.02021	0.333401	0.999744	Histidine kinase of the competence regulon ComD
AP53_363	0.115783	9.75454	1.01815	0.33387	0.999744	Ribosome recycling factor
AP53_1739	-0.38074	9.05869	1.01595	0.33437	0.999744	Transcriptional regulator CtsR
AP53_1342	-0.280325	4.6253	1.01349	0.334932	0.999744	Phage protein
AP53_1081	-0.364302	4.30333	1.01348	0.334936	0.999744	FIG01114324: hypothetical protein
AP53_698	0.203753	8.42052	1.01057	0.335602	0.999744	FIG01115236: hypothetical protein
AP53_1548	0.105653	7.21624	1.00801	0.336189	0.999744	Transcriptional regulator, XRE family
AP53_653	0.185679	7.96993	1.00743	0.336322	0.999744	Phage protein
AP53_1586	0.24228	7.96207	0.996549	0.338839	0.999744	Transcriptional regulator, MerR family
AP53_974	0.132354	5.52041	0.995586	0.339063	0.999744	ABC transporter ATP-binding protein YvcR
AP53_1580	-0.148457	8.12659	0.990859	0.340166	0.999744	TsaD/Kae1/Qri7 protein, required for threonylcarbamoyladenosine t(6)A37 formation in tRNA
AP53_543	-0.113522	9.72308	0.980101	0.342696	0.999744	Septation ring formation regulator EzrA
AP53_723	0.20226	7.19249	0.973535	0.344254	0.999744	GTP pyrophosphokinase (EC 2.7.6.5)
AP53_971	0.192747	7.83661	0.972217	0.344568	0.999744	membrane protein
AP53_825	-0.178689	5.83541	0.970161	0.345058	0.999744	Ferric iron ABC transporter, iron-binding protein
AP53_1376	0.134366	6.67797	0.960251	0.347437	0.999744	Transporter associated with VraSR
AP53_1814	-0.253898	9.41484	0.958052	0.347968	0.999744	LSU ribosomal protein L32p
AP53_1508	0.10635	8.6364	0.957014	0.348219	0.999744	Hydrolase (HAD superfamily)
AP53_1317	-0.189466	3.70401	0.946983	0.35066	0.999744	Hyaluronate lyase (phage associated)
AP53_1730	0.107895	8.40858	0.946719	0.350724	0.999744	Similar to ribosomal large subunit pseudouridine synthase D, Bacillus subtilis YhcT type
AP53_251	-0.162881	7.81142	0.946137	0.350867	0.999744	Iojap protein
AP53_1214	0.189268	7.58657	0.945863	0.350934	0.999744	Phage protein
AP53_424	0.210207	6.56005	0.940626	0.352219	0.999744	hypothetical protein
AP53_1381	0.189848	7.5929	0.940444	0.352264	0.999744	Helicase PriA essential for oriC/DnaA-independent DNA replication
AP53_966	-0.270179	5.43353	0.940397	0.352276	0.999744	FIG006438: hypothetical protein
AP53_1077	-0.23961	6.90805	0.938536	0.352734	0.999744	FIG01114114: hypothetical protein
AP53_1551	-0.114482	7.86465	0.931828	0.354395	0.999744	Recombination inhibitory protein MutS2
AP53_586	0.119976	10.1779	0.930654	0.354687	0.999744	RNA polymerase sigma factor RpoD
AP53_1704	0.189937	8.33814	0.926398	0.355748	0.999744	FIG01115531: hypothetical protein
AP53_1808	-0.192453	7.40291	0.922718	0.356669	0.999744	bacteriocin immunity protein
AP53_1540	-0.0947065	9.21109	0.920087	0.35733	0.999744	Excinuclease ABC subunit A
AP53_253	0.109736	7.30429	0.915856	0.358396	0.999744	FIG007079: UPF0348 protein family
AP53_1664	0.128684	7.41885	0.913841	0.358906	0.999744	Leucine rich protein
AP53_1145	0.221995	7.18809	0.913458	0.359002	0.999744	Major facilitator:Oxalate:Formate Antiporter
AP53_120	-0.141886	5.73404	0.913013	0.359115	0.999744	V-type ATP synthase subunit I (EC 3.6.3.14)
AP53_755	0.115844	8.12431	0.905826	0.360943	0.999744	Acyl-phosphate:glycerol-3-phosphate O-acyltransferase PlsY
AP53_375	-0.38675	2.88797	0.902401	0.361819	0.999744	FIG01115781: hypothetical protein
AP53_1575	-0.129228	8.32931	0.900061	0.362419	0.999744	Deoxyribose-phosphate aldolase (EC 4.1.2.4)
AP53_pseudo268	-0.110245	7.88923	0.89179	0.364553	0.999744	Transmembrane histidine kinase CsrS / deletion of T at 1407 causing a early stop codon at 469th aa)
AP53_1249	-0.310311	7.71065	0.88957	0.365129	0.999744	Rhodanese-like domain protein
AP53_1208	0.328597	2.73675	0.886509	0.365925	0.999744	FIG01114174: hypothetical protein
AP53_1199	-0.349866	2.89093	0.885629	0.366155	0.999744	FIG01115109: hypothetical protein
AP53_124	-0.173439	5.96874	0.878041	0.368142	0.999744	V-type ATP synthase subunit F (EC 3.6.3.14)
AP53_1518	-0.114374	6.97878	0.875626	0.368778	0.999744	Heme ABC transporter (Streptococcus), ATP-binding protein
AP53_1375	0.0901007	7.12326	0.872746	0.369538	0.999744	Sensor histidine kinase VraS
AP53_103	-0.109389	6.88012	0.871729	0.369807	0.999744	putative collagen binding protein
AP53_844	-0.129507	7.79717	0.869271	0.370459	0.999744	ABC transporter, periplasmic spermidine putrescine-binding protein PotD (TC 3.A.1.11.1)
AP53_1420	-0.261148	7.21754	0.869038	0.370521	0.999744	Transaldolase (EC 2.2.1.2)
AP53_1437	-0.139643	7.88564	0.869018	0.370526	0.999744	Transcriptional regulator, TetR family
AP53_1513	-0.104365	7.80394	0.86666	0.371153	0.999744	Duplicated ATPase component BL0693 of energizing module of predicted ECF transporter
AP53_493	-0.0850534	8.21756	0.860096	0.372906	0.999744	Phosphoenolpyruvate carboxylase (EC 4.1.1.31)
AP53_1207	0.324553	3.35909	0.852837	0.37486	0.999744	hypothetical protein
AP53_453	0.676383	1.39026	0.852221	0.375027	0.999744	FIG01115104: hypothetical protein
AP53_rna73	0.22199	5.93661	0.851501	0.375221	0.999744	tRNA-Ser-GGA
AP53_1677	-0.118332	7.89946	0.851302	0.375275	0.999744	Para-aminobenzoate synthase, aminase component (EC 2.6.1.85) / Aminodeoxychorismate lyase (EC 4.1.3.38)
AP53_279	0.130587	10.2587	0.848492	0.376037	0.999744	Inner membrane protein translocase component YidC, OxaA protein
AP53_1536	0.126833	11.0023	0.839129	0.378592	0.999744	Alkaline shock protein
AP53_1350	-0.193396	3.74899	0.838327	0.378813	0.999744	FIG01116817: hypothetical protein
AP53_rna33	-0.512679	4.4059	0.83481	0.37978	0.999744	tRNA-Ile-GAT
AP53_791	0.0941124	8.26526	0.832982	0.380285	0.999744	Tributyrin esterase
AP53_1125	0.151934	7.15478	0.832502	0.380417	0.999744	Uridine kinase (EC 2.7.1.48) [C1]
AP53_434	-0.0956474	8.53749	0.82679	0.382001	0.999744	Two-component sensor kinase SA14-24
AP53_989	0.185041	8.85954	0.826348	0.382123	0.999744	ABC transporter membrane-spanning permease - glutamine transport
AP53_1017	-0.337665	6.2744	0.825711	0.382301	0.999744	Phage major tail protein
AP53_846	0.126201	5.62668	0.822873	0.383092	0.999744	Two-component sensor histidine kinase, malate (EC 2.7.3.-)
AP53_167	-0.191653	6.61591	0.822277	0.383259	0.999744	FIG01116967: hypothetical protein
AP53_355	-0.0825922	7.785	0.82058	0.383733	0.999744	Manganese ABC transporter, ATP-binding protein SitB
AP53_1674	-0.174862	7.21475	0.820217	0.383835	0.999744	Ribosomal protein L11 methyltransferase (EC 2.1.1.-)
AP53_604	0.335955	6.32139	0.819576	0.384015	0.999744	Phage protein
AP53_1616	-0.322654	4.7757	0.813146	0.385824	0.999744	Lantibiotic salivaricin A
AP53_1203	-0.190016	3.05213	0.811655	0.386245	0.999744	Phage protein
AP53_1227	0.0761331	7.51505	0.807703	0.387366	0.999744	Methylenetetrahydrofolate dehydrogenase (NADP+) (EC 1.5.1.5) / Methenyltetrahydrofolate cyclohydrolase (EC 3.5.4.9)
AP53_200	-0.268688	10.2911	0.804109	0.388389	0.999744	LSU ribosomal protein L34p
AP53_1656	-0.116376	9.17835	0.801978	0.388997	0.999744	Intramembrane protease RasP/YluC, implicated in cell division based on FtsL cleavage
AP53_475	-0.100806	9.04157	0.798292	0.390054	0.999744	General stress protein
AP53_494	-0.120592	7.07148	0.797725	0.390216	0.999744	Cell division protein FtsW
AP53_751	-0.100782	9.44213	0.797465	0.390291	0.999744	Cystine ABC transporter, periplasmic cystine-binding protein FliY
AP53_207	-0.113354	7.12595	0.796845	0.390469	0.999744	N-acetylmannosamine kinase (EC 2.7.1.60)
AP53_1859	-0.117975	8.3584	0.791071	0.392135	0.999744	ABC transporter ATP-binding protein uup
AP53_1255	-0.133878	8.53936	0.790904	0.392184	0.999744	Hypothetical DUF1027 domain protein
AP53_823	-0.158857	5.57841	0.785638	0.393713	0.999744	Two-component sensor kinase, associated with ferric iron transporter, SPy1061 homolog
AP53_376	-0.177097	3.81497	0.784722	0.39398	0.999744	Competence-stimulating peptide ABC transporter ATP-binding protein ComA
AP53_335	-0.205326	8.14287	0.779333	0.395557	0.999744	Ribonucleotide reductase of class Ib (aerobic), alpha subunit (EC 1.17.4.1)
AP53_1483	-0.187573	9.41994	0.775938	0.396555	0.999744	3-oxoacyl-[acyl-carrier protein] reductase (EC 1.1.1.100)
AP53_573	0.16353	6.89627	0.773727	0.397207	0.999744	Phenylalanyl-tRNA synthetase alpha chain (EC 6.1.1.20)
AP53_1776	0.102251	10.1709	0.771185	0.397959	0.999744	RecA protein
AP53_441	-0.197057	4.00528	0.768489	0.398759	0.999744	putative L-glutamate ligase
AP53_497	0.145057	10.591	0.764326	0.399999	0.999744	Triosephosphate isomerase (EC 5.3.1.1)
AP53_1418	-0.175966	7.93763	0.7632	0.400335	0.999744	FIG01113961: hypothetical protein
AP53_507	0.154957	4.44033	0.761694	0.400786	0.999744	Heparinase II/III-like
AP53_1306	-0.137502	6.04764	0.761284	0.400909	0.999744	RNA methyltransferase, TrmA family
AP53_898	0.29551	6.54499	0.760871	0.401032	0.999744	Rossmann fold nucleotide-binding protein Smf possibly involved in DNA uptake
AP53_1171	0.163196	6.53018	0.758191	0.401837	0.999744	hypothetical protein
AP53_900	0.115779	5.71679	0.757632	0.402005	0.999744	Mobile element protein
AP53_146	0.164241	6.03546	0.75761	0.402012	0.999744	L-ribulose-5-phosphate 4-epimerase (EC 5.1.3.4)
AP53_942	-0.243444	9.17685	0.755271	0.402716	0.999744	Protein:protein lipoyl transferase
AP53_1757	-0.239435	8.18449	0.755244	0.402725	0.999744	Trehalose-6-phosphate hydrolase (EC 3.2.1.93)
AP53_581	-0.0858807	7.65148	0.754126	0.403062	0.999744	ATP-dependent nuclease, subunit A
AP53_300	-0.289838	8.14517	0.753694	0.403193	0.999744	Pyruvate formate-lyase activating enzyme (EC 1.97.1.4)
AP53_1281	0.137269	9.00772	0.751344	0.403904	0.999744	hypothetical protein
AP53_1855	0.159526	11.1857	0.750408	0.404188	0.999744	Inosine-5'-monophosphate dehydrogenase (EC 1.1.1.205)
AP53_367	0.140257	10.4353	0.749075	0.404593	0.999744	Group B streptococcal surface immunogenic protein
AP53_1582	-0.125106	8.37167	0.741381	0.406942	0.999744	Inactive homolog of metal-dependent proteases, putative molecular chaperone
AP53_706	0.208515	8.15805	0.738495	0.407829	0.999744	Transcriptional repressor of the fructose operon, DeoR family
AP53_71	0.263806	5.56611	0.730923	0.41017	0.999744	hypothetical protein
AP53_679	0.117071	7.30924	0.730909	0.410174	0.999744	Capsule biosynthesis protein capA
AP53_640	-0.157062	4.20907	0.72853	0.410914	0.999744	hypothetical phage protein
AP53_1351	0.248748	3.95664	0.726757	0.411467	0.999744	hypothetical phage protein
AP53_1314	-0.199724	4.00139	0.722721	0.41273	0.999744	Phage protein
AP53_1301	-0.157029	8.23204	0.721814	0.413014	0.999744	Hyaluronoglucosaminidase (EC 3.2.1.35)
AP53_170	0.211788	9.35461	0.719961	0.413597	0.999744	Substrate-specific component BioY of biotin ECF transporter
AP53_1392	0.103784	8.16019	0.71747	0.414382	0.999744	S-ribosylhomocysteine lyase (EC 4.4.1.21) / Autoinducer-2 production protein LuxS
AP53_1491	0.202784	14.6953	0.714129	0.415439	0.999744	Chaperone protein DnaK
AP53_963	0.1222	7.67751	0.712701	0.415891	0.999744	Phosphate ABC transporter, periplasmic phosphate-binding protein PstS (TC 3.A.1.7.1)
AP53_637	0.15455	4.80087	0.712034	0.416103	0.999744	hypothetical phage protein
AP53_743	-0.192321	9.69054	0.709349	0.416958	0.999744	Purine nucleoside phosphorylase (EC 2.4.2.1)
AP53_1175	0.0870462	8.46683	0.706161	0.417976	0.999744	Dihydroorotate dehydrogenase, catalytic subunit (EC 1.3.3.1)
AP53_1326	-0.375287	4.14216	0.704027	0.41866	0.999744	Phage minor capsid protein
AP53_rna15	0.34528	3.97791	0.70052	0.419787	0.999744	tRNA-Ala-TGC
AP53_527	-0.103894	8.77488	0.699584	0.420089	0.999744	Asparaginyl-tRNA synthetase (EC 6.1.1.22)
AP53_1061	0.16315	5.18202	0.699037	0.420266	0.999744	Phage integrase: site-specific recombinase
AP53_980	-0.311925	11.325	0.697853	0.420648	0.999744	FIG01114232: hypothetical protein
AP53_831	0.291592	9.96842	0.692556	0.422366	0.999744	LSU ribosomal protein L10p (P0)
AP53_1283	-0.103503	8.00638	0.684407	0.425031	0.999744	FIG01114159: hypothetical protein
AP53_523	-0.235531	9.52216	0.681613	0.425951	0.999744	2,3-butanediol dehydrogenase, S-alcohol forming, (R)-acetoin-specific (EC 1.1.1.4) / Acetoin (diacetyl) reductase (EC 1.1.1.5)
AP53_262	-0.111186	7.79676	0.672009	0.429137	0.999744	Potassium uptake protein TrkH
AP53_1056	-0.104334	7.16709	0.668953	0.430159	0.999744	hypothetical protein
AP53_513	0.113505	5.84076	0.667508	0.430644	0.999744	2-deoxy-D-gluconate 3-dehydrogenase (EC 1.1.1.125)
AP53_1709	0.211574	6.13088	0.66447	0.431666	0.999744	Strepotococcal cysteine protease (Streptopain) (EC 3.4.22.10) / Streptococcal pyrogenic exotoxin B (SpeB)
AP53_770	-0.108856	8.13843	0.662595	0.432299	0.999744	Ribonuclease Z (EC 3.1.26.11)
AP53_724	0.118029	7.3817	0.658909	0.433547	0.999744	Regulation of D-alanyl-lipoteichoic acid biosynthesis, DltR
AP53_1285	-0.171168	8.21518	0.65585	0.434587	0.999744	2-keto-3-deoxy-D-arabino-heptulosonate-7-phosphate synthase I beta (EC 2.5.1.54)
AP53_rna47	0.365899	4.40425	0.652803	0.435627	0.999744	tRNA-Trp-CCA
AP53_1083	-0.288784	4.97748	0.652396	0.435767	0.999744	Putative uncharacterized protein SPs0857
AP53_243	0.253916	4.13712	0.65074	0.436334	0.999744	Transposase
AP53_86	0.273071	3.20879	0.649121	0.43689	0.999744	Late competence protein ComGD, access of DNA to ComEA, FIG038316
AP53_1344	-0.326719	4.34853	0.647808	0.437341	0.999744	FIG01115146: hypothetical protein
AP53_996	0.132115	8.83187	0.647189	0.437554	0.999744	Transcriptional regulator, GntR family
AP53_1572	0.106847	6.58186	0.647001	0.437619	0.999744	DNA polymerase III epsilon subunit (EC 2.7.7.7)
AP53_398	0.31665	2.69445	0.643189	0.438936	0.999744	unknown
AP53_887	0.146765	10.0984	0.642878	0.439044	0.999744	L-lactate dehydrogenase (EC 1.1.1.27)
AP53_1101	0.104638	6.99261	0.639805	0.440111	0.999744	Ribosomal small subunit pseudouridine synthase A (EC 4.2.1.70)
AP53_1573	0.118594	8.77113	0.63968	0.440154	0.999744	Transcriptional regulator OrfX
AP53_1848	0.0790562	8.29535	0.639624	0.440174	0.999744	Hyaluronan synthase (EC 2.4.1.212)
AP53_1675	-0.129797	5.85093	0.639325	0.440278	0.999744	FIG01115320: hypothetical protein
AP53_1428	-0.1251	7.56841	0.630769	0.443272	0.999744	FIG01114118: hypothetical protein
AP53_949	-0.209776	7.83817	0.630593	0.443334	0.999744	Putative deoxyribose-specific ABC transporter, ATP-binding protein
AP53_1758	-0.251984	9.43077	0.630525	0.443358	0.999744	PTS system, trehalose-specific IIB component (EC 2.7.1.69) / PTS system, trehalose-specific IIC component (EC 2.7.1.69) / PTS system, trehalose-specific IIA component (EC 2.7.1.69)
AP53_pseudo388	0.122092	6.22812	0.628329	0.444132	0.999744	Mobile element protein
AP53_244	0.197265	3.47026	0.62653	0.444768	0.999744	Competence-specific sigma factor ComX
AP53_869	-0.101704	8.67248	0.619445	0.447287	0.999744	L-proline glycine betaine ABC transport system permease protein ProV (TC 3.A.1.12.1)
AP53_1322	-0.20062	2.74434	0.619199	0.447375	0.999744	Phage protein
AP53_786	0.231181	3.92545	0.617358	0.448034	0.999744	hypothetical protein
AP53_1588	0.157203	10.153	0.616283	0.448419	0.999744	Phosphoglycerate kinase (EC 2.7.2.3)
AP53_891	0.125081	11.9268	0.612543	0.449764	0.999744	FIG01114048: hypothetical protein
AP53_1282	-0.287478	8.05167	0.611728	0.450058	0.999744	hypothetical protein
AP53_190	-0.0883549	8.8658	0.610815	0.450388	0.999744	Carbonic anhydrase (EC 4.2.1.1)
AP53_100	-0.108012	9.16992	0.610307	0.450571	0.999744	tRNA dihydrouridine synthase B (EC 1.-.-.-)
AP53_588	0.103631	8.92812	0.608637	0.451176	0.999744	dTDP-4-dehydrorhamnose reductase (EC 1.1.1.133)
AP53_1413	-0.273531	6.93629	0.608227	0.451325	0.999744	FIG01115263: hypothetical protein
AP53_924	0.119331	8.90181	0.605659	0.452257	0.999744	Transcriptional regulator in cluster with beta-lactamase, GntR family
AP53_1608	-0.0936222	7.52131	0.605131	0.45245	0.999744	Type I restriction-modification system, restriction subunit R (EC 3.1.21.3)
AP53_rna42	0.540778	3.83708	0.604888	0.452538	0.999744	tRNA-Glu-TTC
AP53_535	-0.166816	10.8259	0.602028	0.453582	0.999744	LSU ribosomal protein L31p @ LSU ribosomal protein L31p, zinc-independent
AP53_632	-0.162939	4.28543	0.600587	0.454109	0.999744	hypothetical protein
AP53_413	-0.100871	9.85928	0.598289	0.454952	0.999744	Glutaminyl-peptide cyclotransferase (EC 2.3.2.5)
AP53_926	0.114498	8.96482	0.598191	0.454988	0.999744	GMP synthase [glutamine-hydrolyzing], amidotransferase subunit (EC 6.3.5.2) / GMP synthase [glutamine-hydrolyzing], ATP pyrophosphatase subunit (EC 6.3.5.2)
AP53_rna8	-0.329671	4.74762	0.597986	0.455064	0.999744	tRNA-Leu-TAG
AP53_1555	-0.0904699	8.92492	0.59572	0.455898	0.999744	Putative signal peptidase I (EC 3.4.21.89)
AP53_pseudo1695	0.19801	11.9771	0.594632	0.4563	0.999744	Antiphagocytic M protein/pseudogene causing stop codon at 85th aa
AP53_933	0.176882	9.32927	0.59426	0.456437	0.999744	Anaerobic ribonucleoside-triphosphate reductase (EC 1.17.4.2)
AP53_799	0.131685	7.17142	0.592799	0.456978	0.999744	Lipoate-protein ligase A
AP53_690	-0.116959	8.9242	0.58644	0.459342	0.999744	Carbamoyl-phosphate synthase large chain (EC 6.3.5.5)
AP53_1602	-0.180769	5.23047	0.586152	0.459449	0.999744	hypothetical protein
AP53_520	-0.112334	8.7891	0.585579	0.459664	0.999744	Cell division transporter, ATP-binding protein FtsE (TC 3.A.5.1.1)
AP53_63	-0.125326	10.4372	0.584495	0.460069	0.999744	Preprotein translocase secY subunit (TC 3.A.5.1.1)
AP53_2	-0.102375	8.27496	0.581232	0.461294	0.999744	DNA polymerase III beta subunit (EC 2.7.7.7)
AP53_1742	-0.240007	10.5534	0.577687	0.462631	0.999744	Alkyl hydroperoxide reductase protein C (EC 1.6.4.-)
AP53_1844	-0.0868344	8.19988	0.575576	0.46343	0.999744	CDP-diacylglycerol--glycerol-3-phosphate 3-phosphatidyltransferase (EC 2.7.8.5)
AP53_1670	-0.157185	6.46714	0.574217	0.463945	0.999744	hypothetical protein
AP53_1706	0.129775	12.4328	0.573753	0.464122	0.999744	FIG01114845: hypothetical protein
AP53_1607	-0.115119	5.26948	0.573513	0.464213	0.999744	Glycerate kinase (EC 2.7.1.31)
AP53_1528	0.0934455	5.72514	0.570251	0.465456	0.999744	Mobile element protein
AP53_696	0.150348	9.10239	0.565477	0.467285	0.999744	KH domain RNA binding protein YlqC
AP53_1719	0.127996	6.55302	0.565151	0.46741	0.999744	PTS system, cellobiose-specific IIC component (EC 2.7.1.69)
AP53_830	0.129454	7.79551	0.5606	0.469167	0.999744	GTPase and tRNA-U34 5-formylation enzyme TrmE
AP53_1565	0.236174	7.7389	0.560476	0.469215	0.999744	transporter
AP53_237	-0.0927049	6.21775	0.559961	0.469414	0.999744	D-alanyl-D-alanine carboxypeptidase (EC 3.4.16.4)
AP53_314	0.127335	9.76976	0.558742	0.469887	0.999744	DNA polymerase III delta prime subunit (EC 2.7.7.7)
AP53_633	0.162133	4.28602	0.55727	0.470459	0.999744	Single-stranded DNA-binding protein
AP53_488	-0.234711	7.67872	0.555099	0.471304	0.999744	Phage lysin, glycosyl hydrolase, family 25
AP53_605	0.265593	6.48681	0.552898	0.472164	0.999744	FIG01116522: hypothetical protein
AP53_1431	-0.0787006	9.99421	0.551539	0.472697	0.999744	INTEGRAL MEMBRANE PROTEIN (Rhomboid family)
AP53_506	0.0968584	7.59946	0.551149	0.47285	0.999744	Transcriptional regulator RegR, rpressor of hyaluronate and KDG utilization
AP53_907	-0.14306	4.78909	0.550612	0.47306	0.999744	Transcriptional regulator, GntR family
AP53_1111	-0.0892588	8.44595	0.549131	0.473643	0.999744	Inner membrane protein YihY, formerly thought to be RNase BN
AP53_1270	-0.164524	8.36129	0.549037	0.47368	0.999744	Putative uncharacterized protein gbs2121
AP53_787	0.098239	5.79064	0.546504	0.474678	0.999744	ABC transporter substrate-binding protein
AP53_1526	-0.134144	8.88442	0.544918	0.475305	0.999744	Holo-[acyl-carrier protein] synthase (EC 2.7.8.7)
AP53_1463	-0.0927807	7.91042	0.543828	0.475737	0.999744	ABC transporter, ATP-binding protein EcsA
AP53_525	-0.0876547	6.85635	0.543276	0.475956	0.999744	DinG family ATP-dependent helicase YoaA
AP53_730	0.119773	7.59332	0.543196	0.475988	0.999744	Hydroxymethylglutaryl-CoA reductase (EC 1.1.1.34)
AP53_104	-0.0872035	7.4419	0.542107	0.47642	0.999744	Signal peptidase I (EC 3.4.21.89)
AP53_631	0.164423	4.70862	0.542048	0.476444	0.999744	putaive immunity repressor protein - phage associated
AP53_650	0.165478	4.17328	0.539743	0.477361	0.999744	conserved domain protein
AP53_862	-0.149368	5.31457	0.538724	0.477768	0.999744	Adenylate cyclase (EC 4.6.1.1)
AP53_537	-0.152345	8.49875	0.53842	0.47789	0.999744	Flavodoxin
AP53_1861	0.0855349	7.56957	0.53831	0.477933	0.999744	Mobile element protein
AP53_1569	0.126923	7.21103	0.537897	0.478098	0.999744	putative repressor - phage associated
AP53_499	0.0817675	7.65171	0.537675	0.478187	0.999744	tRNA-dependent lipid II-Ala--L-alanine ligase @ tRNA-dependent lipid II-Ser--L-alanine ligase
AP53_919	0.0966385	9.87604	0.537248	0.478358	0.999744	FIG01114660: hypothetical protein
AP53_rna12	0.446572	3.70589	0.53572	0.478971	0.999744	tRNA-Arg-ACG
AP53_853	0.13064	6.64769	0.535448	0.47908	0.999744	Lipase/Acylhydrolase family protein
AP53_583	-0.271185	11.2388	0.535273	0.47915	0.999744	SSU ribosomal protein S21p
AP53_1667	0.101061	10.5356	0.533824	0.479732	0.999744	GTP pyrophosphokinase (EC 2.7.6.5), (p)ppGpp synthetase I
AP53_217	-0.0985915	8.03221	0.533366	0.479917	0.999744	PurR: transcription regulator associated with purine metabolism
AP53_454	0.103365	9.91973	0.53322	0.479975	0.999744	Plasmid stabilization system antitoxin protein
AP53_59	-0.152855	11.0043	0.531558	0.480645	0.999744	LSU ribosomal protein L18p (L5e)
AP53_1008	-0.221353	5.4259	0.531279	0.480758	0.999744	Phage protein
AP53_606	0.185696	5.88579	0.529523	0.481468	0.999744	Phage hyaluronidase
AP53_1434	-0.0643772	7.36017	0.528703	0.4818	0.999744	Sodium-dependent phosphate transporter
AP53_1192	0.290069	2.1027	0.528519	0.481874	0.999744	conserved hypothetical protein - phage associated
AP53_734	0.231535	8.46645	0.528006	0.482083	0.999744	FIG01114189: hypothetical protein
AP53_659	0.10823	7.44072	0.526327	0.482764	0.999744	Heteropolysaccharide repeat unit export protein
AP53_266	-0.109019	9.30391	0.525239	0.483207	0.999744	COG1399 protein in cluster with ribosomal protein L32p, Firmicutes subfamily
AP53_332	-0.160306	4.47978	0.524694	0.483429	0.999744	FIG01115797: hypothetical protein
AP53_336	-0.0954297	10.0117	0.523259	0.484015	0.999744	C3 family ADP-ribosyltransferase (EC 2.4.2.-)
AP53_1328	-0.209832	3.98372	0.522628	0.484273	0.999744	Phage major capsid protein
AP53_1741	-0.278335	10.5465	0.519054	0.485738	0.999744	Cold shock protein CspA
AP53_1330	0.233857	3.81175	0.518795	0.485845	0.999744	Phage protein
AP53_1243	-0.170233	9.14539	0.518016	0.486165	0.999744	Cell division protein FtsA
AP53_142	0.145471	4.78857	0.516807	0.486663	0.999744	Ascorbate-specific PTS system, EIIB component (EC 2.7.1.69)
AP53_274	0.0921539	10.4517	0.515124	0.487358	0.999744	FIG01114242: hypothetical protein
AP53_278	0.0754167	9.52935	0.513868	0.487878	0.999744	Transcription elongation factor GreA
AP53_1378	0.0849518	10.2502	0.512568	0.488417	0.999744	Protein serine/threonine phosphatase PrpC, regulation of stationary phase
AP53_851	-0.248812	6.13821	0.510204	0.4894	0.999744	Class B acid phosphatase precursor (EC 3.1.3.2)
AP53_1438	0.0885338	8.51085	0.508044	0.490301	0.999744	Hydrolase (HAD superfamily)
AP53_407	0.0929825	7.9945	0.506856	0.490799	0.999744	Dephospho-CoA kinase (EC 2.7.1.24)
AP53_785	0.0786782	6.7371	0.505988	0.491162	0.999744	Fibronectin/fibrinogen-binding protein
AP53_11	-0.0840519	7.48808	0.505005	0.491574	0.999744	FIG01114299: hypothetical protein
AP53_393	0.143407	3.33658	0.504376	0.491839	0.999744	Competence-stimulating peptide ABC transporter permease protein ComB
AP53_1258	-0.0768787	8.32235	0.503667	0.492137	0.999744	Lon-like protease with PDZ domain
AP53_430	0.117178	7.04312	0.501486	0.493056	0.999744	3-ketoacyl-CoA thiolase (EC 2.3.1.16) @ Acetyl-CoA acetyltransferase (EC 2.3.1.9)
AP53_1223	-0.119492	8.56634	0.500947	0.493283	0.999744	RNA binding methyltransferase FtsJ like
AP53_715	0.259755	3.33658	0.50033	0.493544	0.999744	Nucleoside diphosphate kinase (EC 2.7.4.6)
AP53_1450	0.0722102	7.18607	0.499552	0.493873	0.999744	Copper-translocating P-type ATPase (EC 3.6.3.4)
AP53_rna45	0.370018	3.07664	0.497225	0.49486	0.999744	tRNA-Phe-GAA
AP53_838	-0.157991	8.42698	0.497149	0.494892	0.999744	Dihydroneopterin aldolase (EC 4.1.2.25)
AP53_101	-0.12411	8.35771	0.495357	0.495654	0.999744	Chaperonin (heat shock protein 33)
AP53_1799	-0.174073	4.83005	0.49479	0.495896	0.999744	FIG01115461: hypothetical protein
AP53_1466	-0.118952	9.72907	0.493926	0.496265	0.999744	Cell envelope-associated transcriptional attenuator LytR-CpsA-Psr, subfamily F2 (as in PMID19099556)
AP53_444	-0.190216	3.14769	0.493841	0.496301	0.999744	FIG01116163: hypothetical protein
AP53_1458	0.0849697	9.11198	0.492649	0.49681	0.999744	FIG000325: clustered with transcription termination protein NusA
AP53_797	-0.154127	11.0311	0.488538	0.498575	0.999744	Dihydrolipoamide dehydrogenase of acetoin dehydrogenase (EC 1.8.1.4)
AP53_1494	0.0775253	9.04231	0.487561	0.498996	0.999744	putative N-acetyl-muramidase
AP53_528	0.075566	8.88622	0.487015	0.499231	0.999744	FIG000506: Predicted P-loop-containing kinase
AP53_308	-0.093914	7.96522	0.485942	0.499695	0.999744	Membrane protein involved in the export of O-antigen, teichoic acid lipoteichoic acids
AP53_1030	-0.177579	4.9456	0.485828	0.499744	0.999744	Phage endonuclease
AP53_1180	-0.158061	6.12351	0.482321	0.501264	0.999744	Streptococcal pyrogenic exotoxin C (SpeC); _Toximoron (Superantigen)
AP53_1109	-0.0760139	6.79682	0.482304	0.501272	0.999744	Shikimate kinase I (EC 2.7.1.71)
AP53_362	0.0885279	9.43769	0.480111	0.502227	0.999744	Uridylate kinase (EC 2.7.4.-)
AP53_826	-0.245979	8.44324	0.478791	0.502803	0.999744	Succinate-semialdehyde dehydrogenase [NAD] (EC 1.2.1.24); Succinate-semialdehyde dehydrogenase [NADP+] (EC 1.2.1.16)
AP53_874	0.10893	7.79464	0.478281	0.503026	0.999744	Hypothetical similar to thiamin biosynthesis lipoprotein ApbE
AP53_1137	0.113701	5.16338	0.478104	0.503103	0.999744	Mobile element protein
AP53_1345	0.177861	4.36494	0.477934	0.503178	0.999744	FIG01114622: hypothetical protein
AP53_rna74	0.247728	3.94593	0.477508	0.503364	0.999744	tRNA-Leu-AAG
AP53_246	0.106899	8.99021	0.476111	0.503977	0.999744	FIG001553: Hydrolase, HAD subfamily IIIA
AP53_386	0.251167	3.00773	0.47299	0.50535	0.999744	Mobile element protein
AP53_967	0.20101	9.25299	0.47153	0.505995	0.999744	Transcriptional regulator SpxA1
AP53_904	0.194186	5.7736	0.469371	0.506951	0.999744	Biotin carboxyl carrier protein of oxaloacetate decarboxylase; Biotin carboxyl carrier protein
AP53_1346	0.192874	4.25052	0.468339	0.507409	0.999744	Phage Holliday junction resolvase
AP53_317	-0.203757	9.05494	0.467545	0.507762	0.999744	DNA replication intiation control protein YabA
AP53_1409	0.0713022	9.20031	0.46713	0.507947	0.999744	Phospho-N-acetylmuramoyl-pentapeptide-transferase (EC 2.7.8.13)
AP53_913	-0.133282	7.53309	0.466354	0.508292	0.999744	Citrate lyase gamma chain, acyl carrier protein (EC 4.1.3.6)
AP53_1070	0.132341	6.09003	0.465644	0.508609	0.999744	Mobile element protein
AP53_657	0.108415	7.8493	0.464954	0.508917	0.999744	Glycosyl transferase, group 2 family protein
AP53_608	0.1993	5.18221	0.46427	0.509223	0.999744	Phage endopeptidase
AP53_1273	-0.118429	6.98151	0.463702	0.509477	0.999744	Two-component response regulator yesN, associated with MetSO reductase
AP53_175	-0.23962	5.69197	0.46221	0.510146	0.999744	hypothetical protein
AP53_1671	-0.13721	6.33764	0.459878	0.511194	0.999744	Exodeoxyribonuclease III (EC 3.1.11.2)
AP53_252	0.0916248	7.35773	0.45843	0.511847	0.999744	FIG145533: Methyltransferase (EC 2.1.1.-)
AP53_463	-0.124823	5.47906	0.45566	0.513101	0.999744	Multidrug resistance protein B
AP53_1160	0.10944	7.3027	0.452784	0.514408	0.999744	tRNA (adenine37-N(6))-methyltransferase TrmN6 (EC 2.1.1.223)
AP53_1313	-0.274623	3.82395	0.451496	0.514995	0.999744	Phage holin
AP53_502	-0.102712	6.89372	0.450937	0.515251	0.999744	FIG01114293: hypothetical protein
AP53_865	0.0941158	7.4242	0.449512	0.515903	0.999744	Similar to ribosomal large subunit pseudouridine synthase D, Bacillus subtilis YjbO type
AP53_1727	0.0736728	9.54511	0.446137	0.517453	0.999744	Multimodular transpeptidase-transglycosylase (EC 2.4.1.129) (EC 3.4.-.-)
AP53_1788	0.17517	7.22824	0.444035	0.518423	0.999744	FIG01118151: hypothetical protein
AP53_798	0.0851949	6.42676	0.44307	0.518869	0.999744	Hyaluronate lyase precursor (EC 4.2.2.1)
AP53_198	0.0996272	10.3423	0.442522	0.519123	0.999744	RNA-binding protein Jag
AP53_1650	0.19908	6.99247	0.442205	0.51927	0.999744	FIG01118158: hypothetical protein
AP53_425	0.142763	7.42872	0.439698	0.520434	0.999744	Threonyl-tRNA synthetase (EC 6.1.1.3)
AP53_1146	0.133196	9.62002	0.43904	0.520741	0.999744	Oligoendopeptidase F
AP53_837	0.131868	9.54822	0.438958	0.520779	0.999744	Dihydropteroate synthase (EC 2.5.1.15)
AP53_1707	0.134519	11.4924	0.433699	0.523241	0.999744	Peptidylproline cis-trans-isomerase (EC 5.2.1.8); Proteinase maturation protein (RopA)
AP53_1837	-0.0952912	8.45636	0.43333	0.523415	0.999744	tRNA-specific 2-thiouridylase MnmA
AP53_1316	-0.178546	3.6746	0.432344	0.523879	0.999744	Phage hyaluronidase
AP53_1422	-0.127207	6.88315	0.431778	0.524146	0.999744	NADH peroxidase (EC 1.11.1.1)
AP53_465	-0.133933	6.15884	0.427187	0.52632	0.999744	PTS system, beta-glucoside-specific IIB component (EC 2.7.1.69) / PTS system, beta-glucoside-specific IIC component (EC 2.7.1.69) / PTS system, beta-glucoside-specific IIA component (EC 2.7.1.69)
AP53_199	0.103136	6.13095	0.426107	0.526834	0.999744	FIG01115631: hypothetical protein
AP53_836	0.0797502	9.37981	0.425022	0.527351	0.999744	GTP cyclohydrolase I (EC 3.5.4.16) type 1
AP53_1368	-0.137676	3.9648	0.424823	0.527446	0.999744	Competence protein F homolog, phosphoribosyltransferase domain; protein YhgH required for utilization of DNA as sole source of carbon and energy
AP53_1642	-0.0999065	8.13224	0.424446	0.527626	0.999744	FIG01114029: hypothetical protein
AP53_21	0.160448	6.2106	0.424318	0.527687	0.999744	Phosphoribosylaminoimidazole-succinocarboxamide synthase (EC 6.3.2.6)
AP53_1046	-0.189273	5.86455	0.424263	0.527714	0.999744	hypothetical phage protein
AP53_1204	-0.146873	2.87158	0.41975	0.529878	0.999744	Recombinational DNA repair protein RecT (prophage associated)
AP53_951	-0.110592	9.59759	0.419722	0.529891	0.999744	Cytidine deaminase (EC 3.5.4.5)
AP53_1201	-0.174653	3.88739	0.418107	0.53067	0.999744	conserved hypothetical protein - phage associated
AP53_117	0.0782352	7.00483	0.417267	0.531076	0.999744	Endoribonuclease L-PSP
AP53_1640	-0.0834326	6.30134	0.416675	0.531363	0.999744	FIG01114632: hypothetical protein
AP53_505	-0.100662	9.6916	0.416563	0.531416	0.999744	Calcium-transporting ATPase (EC 3.6.3.8)
AP53_518	0.0656547	7.32367	0.415327	0.532016	0.999744	Epoxyqueuosine (oQ) reductase QueG
AP53_553	-0.177672	7.00964	0.414125	0.532599	0.999744	Streptolysin S export transmembrane permease (SagI)
AP53_76	0.0828153	7.41334	0.413813	0.532751	0.999744	Zinc ABC transporter, inner membrane permease protein ZnuB
AP53_910	-0.161554	7.05229	0.413603	0.532853	0.999744	Biotin carboxyl carrier protein of oxaloacetate decarboxylase; Biotin carboxyl carrier protein
AP53_435	-0.106638	7.89045	0.412853	0.533218	0.999744	Zn-dependent hydrolase YycJ/WalJ, required for cell wall metabolism and coordination of cell division with DNA replication
AP53_rna13	0.26269	3.97516	0.411584	0.533837	0.999744	tRNA-Pro-TGG
AP53_1	-0.0929135	7.94455	0.410257	0.534486	0.999744	Chromosomal replication initiator protein DnaA
AP53_130	-0.0774942	7.73306	0.409685	0.534766	0.999744	FIG013576: hypothetical protein
AP53_60	-0.130734	10.3191	0.408569	0.535313	0.999744	SSU ribosomal protein S5p (S2e)
AP53_587	0.0722381	9.35156	0.407418	0.535879	0.999744	probably aromatic ring hydroxylating enzyme, evidenced by COGnitor; PaaD-like protein (DUF59) involved in Fe-S cluster assembly
AP53_197	0.0842987	9.91966	0.406476	0.536343	0.999744	Inner membrane protein translocase component YidC, short form OxaI-like
AP53_901	0.0726916	7.69059	0.405894	0.53663	0.999744	tRNA:m(5)U-54 MTase gid
AP53_422	0.0873325	10.1218	0.405676	0.536737	0.999744	Glycosyltransferase LafB, responsible for the formation of Gal-Glc-DAG
AP53_1532	0.16831	11.0373	0.404084	0.537524	0.999744	PTS system, sucrose-specific IIB component (EC 2.7.1.69) / PTS system, sucrose-specific IIC component (EC 2.7.1.69) / PTS system, sucrose-specific IIA component (EC 2.7.1.69)
AP53_1041	-0.124654	5.8497	0.402919	0.5381	0.999744	FIG01115822: hypothetical protein
AP53_1687	-0.0718615	6.53106	0.402704	0.538207	0.999744	Streptococcal histidine triad protein
AP53_651	-0.208023	3.86698	0.40212	0.538497	0.999744	hypothetical phage protein
AP53_rna62	1.16021	0.67572	0.399861	0.539621	0.999744	tRNA-Glu-TTC
AP53_810	-0.0976623	7.3288	0.399694	0.539704	0.999744	Translation elongation factor LepA
AP53_1765	0.100984	10.015	0.399621	0.539741	0.999744	Ribonucleotide reductase of class III (anaerobic), activating protein (EC 1.97.1.4)
AP53_211	0.0789427	8.86584	0.39905	0.540025	0.999744	SSU rRNA (adenine(1518)-N(6)/adenine(1519)-N(6))-dimethyltransferase (EC 2.1.1.182)
AP53_1538	0.110638	8.55751	0.398221	0.54044	0.999744	dCMP deaminase (EC 3.5.4.12); Late competence protein ComEB
AP53_220	-0.132756	11.4105	0.397906	0.540597	0.999744	SSU ribosomal protein S7p (S5e)
AP53_242	0.0889987	9.15122	0.396989	0.541056	0.999744	Oligopeptide transport ATP-binding protein OppF (TC 3.A.1.5.1)
AP53_827	-0.131613	8.42711	0.395871	0.541617	0.999744	Excinuclease ABC subunit C
AP53_881	0.0933435	9.17883	0.395101	0.542004	0.999744	Serine hydroxymethyltransferase (EC 2.1.2.1)
AP53_1191	0.170307	2.92168	0.394589	0.542261	0.999744	Phage protein
AP53_1252	0.087861	12.9272	0.394027	0.542544	0.999744	Non-specific DNA-binding protein Dps / Iron-binding ferritin-like antioxidant protein / Ferroxidase (EC 1.16.3.1)
AP53_172	-0.117497	8.01702	0.393018	0.543053	0.999744	tRNA-specific adenosine-34 deaminase (EC 3.5.4.-)
AP53_1785	-0.204323	5.04915	0.392176	0.543478	0.999744	conserved hypothetical protein - phage associated
AP53_1198	-0.140431	3.79817	0.392098	0.543517	0.999744	FIG040428: Phage-associated protein
AP53_612	-0.206967	4.91464	0.391411	0.543865	0.999744	Phage base plate
AP53_1327	-0.194356	3.73967	0.391054	0.544045	0.999744	Phage protein
AP53_1585	0.159594	8.25344	0.390676	0.544237	0.999744	Glutamine synthetase type I (EC 6.3.1.2)
AP53_1629	-0.27527	2.02517	0.390354	0.5444	0.999744	Protein of unknown function DUF208
AP53_1298	-0.114339	7.18348	0.390178	0.544489	0.999744	N-acetylmannosamine kinase (EC 2.7.1.60)
AP53_1000	-0.220364	7.1764	0.389513	0.544827	0.999744	Paratox
AP53_835	0.175027	10.2282	0.389387	0.544891	0.999744	Dihydrofolate synthase (EC 6.3.2.12) / Folylpolyglutamate synthase (EC 6.3.2.17)
AP53_rna81	0.247229	8.33376	0.389244	0.544964	0.999744	tRNA-Lys-CTT
AP53_549	-0.139446	6.65148	0.389104	0.545035	0.999744	Streptolysin S self-immunity protein (SagE)
AP53_226	0.0544518	7.60263	0.388057	0.545567	0.999744	FIG01114729: hypothetical protein
AP53_334	-0.153936	7.10934	0.387668	0.545766	0.999744	Ribonucleotide reduction protein NrdI
AP53_260	-0.167076	7.9257	0.387432	0.545885	0.999744	Dicarboxylate/amino acid:cation (Na+ or H+) symporter
AP53_784	0.103337	7.38912	0.38192	0.54871	0.999744	TPR-repeat-containing protein
AP53_396	-0.315628	2.36445	0.38179	0.548776	0.999744	FIG01116077: hypothetical protein
AP53_1261	0.104658	5.82111	0.381553	0.548899	0.999744	Aspartate--ammonia ligase (EC 6.3.1.1)
AP53_168	-0.11952	8.97275	0.380229	0.549582	0.999744	tRNA-guanine transglycosylase (EC 2.4.2.29)
AP53_3	0.173044	5.92317	0.379744	0.549832	0.999744	FIG01114317: hypothetical protein
AP53_1411	0.0880416	8.76245	0.379551	0.549932	0.999744	Cell division protein FtsL
AP53_790	-0.0873667	9.0134	0.379218	0.550104	0.999744	Ribonuclease J2 (endoribonuclease in RNA processing)
AP53_66	-0.161487	10.1334	0.37861	0.550419	0.999744	LSU ribosomal protein L36p
AP53_832	0.160373	9.83931	0.377478	0.551006	0.999744	LSU ribosomal protein L7/L12 (P1/P2)
AP53_1232	0.248695	8.09463	0.376469	0.55153	0.999744	FIG01114188: hypothetical protein
AP53_481	-0.152972	8.28715	0.375868	0.551843	0.999744	bacterial seryl-tRNA synthetase related
AP53_287	-0.0990287	7.80251	0.375469	0.55205	0.999744	FIG009886: phosphoesterase
AP53_973	0.0750488	5.87957	0.374406	0.552605	0.999744	ABC transporter permease protein
AP53_1167	0.0684967	8.02534	0.374075	0.552778	0.999744	D-alanine--D-alanine ligase A (EC 6.3.2.4)
AP53_733	0.134641	7.69791	0.374054	0.552789	0.999744	Dihydrofolate reductase (EC 1.5.1.3)
AP53_1843	0.0572405	8.40636	0.373535	0.55306	0.999744	ATPase component of general energizing module of ECF transporters
AP53_10	-0.121401	6.92772	0.373248	0.55321	0.999744	FIG01114659: hypothetical protein
AP53_1215	0.12514	6.29748	0.373113	0.553281	0.999744	Phage integrase
AP53_pseudo928	0.0865362	5.68212	0.372938	0.553372	0.999744	UDP-N-acetylmuramoylpentapeptide-lysine N(6)-alanyltransferase (EC 2.3.2.10) (EC 2.3.2.-)
AP53_625	0.195005	3.57983	0.372719	0.553487	0.999744	hypothetical phage protein
AP53_415	0.093699	9.24278	0.3716	0.554074	0.999744	FIG001614: Membrane protein
AP53_1763	0.133991	7.26939	0.369062	0.555409	0.999744	Glyoxalase family protein
AP53_89	-0.132137	3.06287	0.368223	0.555852	0.999744	Late competence protein ComGG, FIG068335
AP53_pseudo812	0.132276	8.76666	0.367273	0.556354	0.999744	Nucleoside diphosphate kinase (EC 2.7.4.6)
AP53_1678	-0.0978484	8.2169	0.367169	0.556409	0.999744	Anthranilate synthase, amidotransferase component (EC 4.1.3.27) @ Para-aminobenzoate synthase, amidotransferase component (EC 2.6.1.85) # TrpAb@PabAb
AP53_9	0.130308	7.04362	0.366596	0.556712	0.999744	Cell division protein DivIC (FtsB), stabilizes FtsL against RasP cleavage
AP53_37	-0.17372	8.62155	0.366454	0.556788	0.999744	MORN motif family protein
AP53_1668	0.0939928	13.3523	0.364442	0.557856	0.999744	Collagen-like surface protein
AP53_692	-0.152842	8.3117	0.363621	0.558293	0.999744	ABC transporter ATP-binding protein
AP53_1360	0.273857	9.22291	0.362647	0.558812	0.999744	FIG01117062: hypothetical protein
AP53_872	0.121337	7.87385	0.362377	0.558957	0.999744	Xanthine phosphoribosyltransferase (EC 2.4.2.22)
AP53_1825	0.0850492	6.74048	0.360758	0.559823	0.999744	FIG04612: Integral membrane protein (putative)
AP53_442	0.112288	3.88649	0.359234	0.56064	0.999744	FIG01115625: hypothetical protein
AP53_1850	0.132518	8.01285	0.358556	0.561005	0.999744	FIG01117167: hypothetical protein
AP53_1579	0.100209	8.78745	0.358352	0.561115	0.999744	SSU ribosomal protein S14p (S29e) @ SSU ribosomal protein S14p (S29e), zinc-independent
AP53_590	0.0711658	7.75276	0.357721	0.561454	0.999744	Alpha-L-Rha alpha-1,3-L-rhamnosyltransferase (EC 2.4.1.-)
AP53_649	-0.157469	6.23148	0.357565	0.561538	0.999744	hypothetical phage protein
AP53_1544	0.0995809	11.315	0.357301	0.56168	0.999744	Single-stranded DNA-binding protein
AP53_257	0.112769	8.24536	0.354607	0.563137	0.999744	Methionine ABC transporter ATP-binding protein
AP53_1840	-0.122086	8.9843	0.354547	0.563169	0.999744	Immunodominant antigen A
AP53_1501	-0.0739606	8.01159	0.353663	0.56365	0.999744	Aspartyl-tRNA(Asn) amidotransferase subunit C (EC 6.3.5.6) @ Glutamyl-tRNA(Gln) amidotransferase subunit C (EC 6.3.5.7)
AP53_526	-0.0630084	8.99078	0.353295	0.563849	0.999744	Aspartate aminotransferase (EC 2.6.1.1)
AP53_849	-0.197771	6.50951	0.351827	0.564648	0.999744	Alcohol dehydrogenase, zinc-containing
AP53_1159	0.0767966	8.17483	0.351042	0.565076	0.999744	1-acyl-sn-glycerol-3-phosphate acyltransferase (EC 2.3.1.51)
AP53_1189	0.155861	1.97386	0.350949	0.565127	0.999744	FIG022125: Phage-associated protein
AP53_1348	0.135999	4.60525	0.350842	0.565185	0.999744	Single-stranded DNA-binding protein
AP53_955	0.0965104	6.85601	0.349575	0.565878	0.999744	Two component system sensor histidine kinase CiaH (EC 2.7.3.-)
AP53_1681	-0.082967	8.46357	0.349537	0.565899	0.999744	Dipeptide-binding ABC transporter, periplasmic substrate-binding component (TC 3.A.1.5.2)
AP53_1034	-0.110134	6.33295	0.34952	0.565909	0.999744	putative methyltransferase
AP53_1010	-0.167613	5.82247	0.349317	0.56602	0.999744	Phage hyaluronidase
AP53_897	0.098456	8.7208	0.348185	0.56664	0.999744	Ribonuclease HII (EC 3.1.26.4)
AP53_466	-0.109805	6.61209	0.346817	0.567392	0.999744	6-phospho-beta-glucosidase (EC 3.2.1.86)
AP53_1464	-0.06642	8.75924	0.345393	0.568177	0.999744	Histidine triad (HIT) nucleotide-binding protein, similarity with At5g48545 and yeast YDL125C (HNT1)
AP53_162	0.0845909	5.48049	0.344516	0.568661	0.999744	Quinolinate phosphoribosyltransferase [decarboxylating] (EC 2.4.2.19)
AP53_1170	0.0819007	8.00883	0.342461	0.5698	0.999744	Substrate-specific component NiaX of predicted niacin ECF transporter
AP53_1107	-0.0746243	7.12678	0.3424	0.569834	0.999744	23S rRNA (Uracil-5-) -methyltransferase RumA (EC 2.1.1.-) ## LSU rRNA m(5)U1939
AP53_685	0.0739439	8.8672	0.341942	0.570088	0.999744	Ribosomal large subunit pseudouridine synthase D (EC 4.2.1.70)
AP53_298	0.0693604	7.25111	0.340763	0.570745	0.999744	SAM-dependent methyltransferase, MraW methylase family (EC 2.1.1.-)
AP53_328	0.141912	8.78168	0.340037	0.571149	0.999744	FIG01115281: hypothetical protein
AP53_324	-0.219747	10.2152	0.339306	0.571557	0.999744	Lactate 2-monooxygenase (EC 1.13.12.4)
AP53_1286	-0.135459	9.38198	0.339271	0.571577	0.999744	3-dehydroquinate synthase (EC 4.2.3.4)
AP53_1516	-0.0536417	6.98488	0.339016	0.571719	0.999744	Putative ABC transporter ATP-binding protein, spy1790 homolog
AP53_574	0.10825	7.22802	0.338801	0.57184	0.999744	Phenylalanyl-tRNA synthetase beta chain (EC 6.1.1.20)
AP53_1798	-0.172407	4.3562	0.338604	0.57195	0.999744	Phage protein
AP53_1529	-0.0697016	8.22755	0.33667	0.573033	0.999744	Mannose-6-phosphate isomerase (EC 5.3.1.8)
AP53_1713	-0.234402	10.571	0.33521	0.573855	0.999744	Streptodornase B; Mitogenic factor 1
AP53_1193	0.207789	2.50362	0.334612	0.574192	0.999744	Phage major tail protein
AP53_1847	-0.109053	5.74442	0.333669	0.574724	0.999744	FIG001621: Zinc protease
AP53_591	0.0797423	6.79662	0.332987	0.57511	0.999744	rhamnose-containing polysacharide translocation permease
AP53_1278	-0.090401	9.29533	0.332042	0.575645	0.999744	Oxidoreductase, Gfo/Idh/MocA family
AP53_1456	0.0689902	9.92292	0.331328	0.57605	0.999744	COG2740: Predicted nucleic-acid-binding protein implicated in transcription termination
AP53_rna18	0.285701	4.23833	0.331325	0.576052	0.999744	tRNA-Val-TAC
AP53_1801	-0.123589	3.60503	0.331315	0.576058	0.999744	FIG01116340: hypothetical protein
AP53_416	0.0671505	8.58994	0.331045	0.576211	0.999744	hypothetical protein
AP53_1714	-0.175932	3.07127	0.328787	0.577496	0.999744	FIG01115319: hypothetical protein
AP53_1060	-0.142841	5.33358	0.326728	0.578674	0.999744	hypothetical protein
AP53_85	0.129197	3.16825	0.326533	0.578786	0.999744	Late competence protein ComGC, access of DNA to ComEA, FIG007487
AP53_496	-0.100842	12.8886	0.325605	0.579318	0.999744	Translation elongation factor Tu
AP53_1048	-0.143504	6.14403	0.325204	0.579549	0.999744	hypothetical protein, phage associated
AP53_151	0.0881506	9.94379	0.32511	0.579603	0.999744	DNA polymerase I (EC 2.7.7.7)
AP53_985	-0.0724932	8.16897	0.324777	0.579794	0.999744	Cobalt-zinc-cadmium resistance protein
AP53_457	0.296698	2.78892	0.324515	0.579945	0.999744	FIG01117988: hypothetical protein
AP53_747	0.159161	9.58486	0.323937	0.580278	0.999744	FIG01114562: hypothetical protein
AP53_570	0.118735	9.32668	0.322588	0.581057	0.999744	DNA-entry nuclease (Competence-specific nuclease) (EC 3.1.30.-)
AP53_155	0.124303	9.70755	0.32167	0.581588	0.999744	Co-activator of prophage gene expression IbrA
AP53_783	0.0851451	7.12246	0.320534	0.582247	0.999744	Hypothetical protein SPy1011
AP53_464	-0.136002	5.25958	0.32005	0.582528	0.999744	Beta-glucoside bgl operon antiterminator, BglG family
AP53_1242	-0.141323	9.80403	0.318754	0.583282	0.999744	Cell division protein FtsZ (EC 3.4.24.-)
AP53_181	-0.127697	6.51902	0.318727	0.583297	0.999744	Integral membrane protein (Rhomboid family)
AP53_969	0.0902524	8.45192	0.31844	0.583465	0.999744	tRNA pseudouridine synthase B (EC 4.2.1.70)
AP53_1651	0.112996	8.84402	0.316902	0.584363	0.999744	Peptide deformylase (EC 3.5.1.88)
AP53_760	0.165584	10.9969	0.316536	0.584577	0.999744	SSU ribosomal protein S1p
AP53_291	-0.0634624	7.93208	0.315005	0.585475	0.999744	Segregation and condensation protein B
AP53_31	-0.0898031	7.9758	0.313477	0.586374	0.999744	FIG01114657: hypothetical protein
AP53_736	0.124912	8.86089	0.312517	0.58694	0.999744	GTP-binding protein EngB
AP53_306	0.0998666	6.31398	0.31185	0.587334	0.999744	Ferrichrome transport ATP-binding protein FhuC (TC 3.A.1.14.3)
AP53_678	-0.0574861	8.37647	0.309145	0.588938	0.999744	tRNA S(4)U 4-thiouridine synthase (former ThiI)
AP53_1657	-0.0730462	8.21287	0.30869	0.589209	0.999744	Phosphatidate cytidylyltransferase (EC 2.7.7.41)
AP53_296	0.103639	7.70743	0.308638	0.58924	0.999744	Membrane-associated phospholipid phosphatase
AP53_968	0.0539763	7.56867	0.307433	0.589958	0.999744	Riboflavin kinase (EC 2.7.1.26) / FMN adenylyltransferase (EC 2.7.7.2)
AP53_337	0.072187	5.66637	0.306682	0.590407	0.999744	Mobile element protein
AP53_1028	-0.212996	5.28269	0.306402	0.590574	0.999744	Phage terminase, large subunit
AP53_1834	-0.102037	7.6293	0.306361	0.590599	0.999744	Phosphoesterase, DHH family protein
AP53_920	0.0938606	9.68476	0.304257	0.59186	0.999744	Tyrosine recombinase XerC
AP53_1826	-0.10257	6.7652	0.304247	0.591866	0.999744	FIG015389: hypothetical membrane associated protein
AP53_621	0.129187	3.43402	0.304225	0.59188	0.999744	Portal protein, phage associated
AP53_1862	0.155351	8.37868	0.303966	0.592035	0.999744	LSU m3Psi1915 methyltransferase RlmH
AP53_1172	0.08891	7.29982	0.302044	0.593194	0.999744	Transcriptional repressor for NAD biosynthesis in gram-positives
AP53_693	0.0894696	9.31777	0.300866	0.593906	0.999744	ABC transporter permease protein
AP53_1691	0.134447	10.2843	0.30052	0.594115	0.999744	C5a peptidase (EC 3.4.21.-)
AP53_1688	-0.0744455	5.91343	0.300201	0.594309	0.999744	Laminin-binding surface protein
AP53_1451	-0.0812539	6.30974	0.299504	0.594732	0.999744	Negative transcriptional regulator-copper transport operon
AP53_1140	-0.157737	6.04033	0.299248	0.594887	0.999744	Transcriptional regulator, Cro/CI family
AP53_7	0.0781574	6.41448	0.299196	0.594919	0.999744	Transcription-repair coupling factor
AP53_1103	0.0978268	7.38023	0.29898	0.59505	0.999744	Transporter, MFS superfamily
AP53_814	0.0779584	5.70108	0.29789	0.595714	0.999744	Mobile element protein
AP53_618	-0.190915	4.72584	0.296362	0.596646	0.999744	hypothetical phage protein
AP53_1835	-0.061502	7.51777	0.295584	0.597123	0.999744	tRNA uridine 5-carboxymethylaminomethyl modification enzyme GidA
AP53_628	0.153331	2.94081	0.294153	0.598001	0.999744	Phage integrase: site-specific recombinase
AP53_899	0.0673879	8.19304	0.293313	0.598517	0.999744	DNA topoisomerase I (EC 5.99.1.2)
AP53_1197	0.151748	3.31812	0.293023	0.598696	0.999744	FIG048485: Phage protein
AP53_34	-0.193931	5.75596	0.292459	0.599044	0.999744	Transcriptional regulator
AP53_219	-0.115264	11.6828	0.291391	0.599703	0.999744	SSU ribosomal protein S12p (S23e)
AP53_855	-0.101146	6.63377	0.29085	0.600038	0.999744	Permease
AP53_1609	-0.059622	7.56611	0.288702	0.601371	0.999744	Type I restriction-modification system, specificity subunit S (EC 3.1.21.3)
AP53_177	0.0838173	8.9186	0.288524	0.601481	0.999744	Glucose-6-phosphate isomerase (EC 5.3.1.9)
AP53_1013	-0.228635	5.9728	0.287993	0.601812	0.999744	Phage-related protein
AP53_1398	-0.0654532	9.98185	0.287567	0.602078	0.999744	Multimodular transpeptidase-transglycosylase (EC 2.4.1.129) (EC 3.4.-.-) / Penicillin-binding protein 1A/1B (PBP1)
AP53_281	0.0611437	8.12361	0.287349	0.602214	0.999744	FIG011178: rRNA methylase
AP53_622	-0.120361	3.75917	0.28603	0.603038	0.999744	Phage terminase, large subunit
AP53_297	0.0807836	7.08987	0.285525	0.603354	0.999744	COG1242: Predicted Fe-S oxidoreductase
AP53_rna21	-0.261597	4.77486	0.285086	0.60363	0.999744	tRNA-Leu-TAG
AP53_954	-0.152705	9.975	0.284856	0.603774	0.999744	SSU ribosomal protein S20p
AP53_719	0.0548692	8.3085	0.284024	0.604297	0.999744	COG0488: ATPase components of ABC transporters with duplicated ATPase domains
AP53_1597	0.0584675	8.73635	0.283833	0.604417	0.999744	CTP synthase (EC 6.3.4.2)
AP53_1430	0.102162	7.96218	0.283681	0.604512	0.999744	Glycyl-tRNA synthetase alpha chain (EC 6.1.1.14)
AP53_1810	-0.0893241	7.45092	0.28226	0.605408	0.999744	membrane protein, putative
AP53_956	0.147614	7.17151	0.281943	0.605608	0.999744	Two component system response regulator CiaR
AP53_1708	0.12731	6.42879	0.281677	0.605776	0.999744	Streptopain inhibitor
AP53_1702	0.0881635	7.89179	0.280826	0.606315	0.999744	ABC transporter ATP-binding protein
AP53_1084	-0.16483	5.28749	0.280347	0.606618	0.999744	PTS system, cellobiose-specific IIA component (EC 2.7.1.69)
AP53_636	-0.104134	4.11204	0.27978	0.606978	0.999744	Phage protein
AP53_697	0.0728648	7.56475	0.279646	0.607063	0.999744	Cell surface protein
AP53_213	0.0620153	9.44711	0.277142	0.608658	0.999744	Ribulose-phosphate 3-epimerase (EC 5.1.3.1)
AP53_1455	0.0803154	9.89684	0.276715	0.608931	0.999744	ribosomal protein L7Ae family protein
AP53_704	-0.0796211	8.09641	0.276491	0.609074	0.999744	Membrane protein
AP53_541	0.0620953	8.69196	0.275809	0.609511	0.999744	hydrolase, haloacid dehalogenase-like family
AP53_1460	0.0748811	9.23818	0.275417	0.609762	0.999744	tRNA (guanine46-N7-)-methyltransferase (EC 2.1.1.33)
AP53_111	-0.123494	6.85595	0.274596	0.61029	0.999744	Short chain fatty acids transporter
AP53_1039	-0.0987595	5.83193	0.274264	0.610503	0.999744	putative replication protein
AP53_118	0.0700035	7.70385	0.27389	0.610743	0.999744	Transcriptional regulator pfoR
AP53_35	-0.097616	8.84464	0.273765	0.610824	0.999744	Holliday junction DNA helicase RuvB
AP53_1355	0.186527	4.08988	0.273639	0.610905	0.999744	hypothetical protein, phage associated
AP53_1841	-0.0828683	7.68148	0.273395	0.611062	0.999744	Transmembrane component of general energizing module of ECF transporters
AP53_647	0.185362	3.46957	0.273259	0.61115	0.999744	hypothetical phage protein
AP53_1442	-0.0734297	8.91339	0.272841	0.611419	0.999744	Tagatose-6-phosphate kinase (EC 2.7.1.144)
AP53_1827	0.128116	7.7385	0.272286	0.611778	0.999744	Phage infection protein
AP53_rna61	0.384987	1.54056	0.271937	0.612004	0.999744	tRNA-Thr-GGT
AP53_1649	0.114933	7.31142	0.271653	0.612187	0.999744	FIG01114948: hypothetical protein
AP53_716	0.174754	9.25486	0.271629	0.612203	0.999744	Hypothetical protein SP1558
AP53_1755	-0.0734553	11.0368	0.271181	0.612493	0.999744	Translation elongation factor Ts
AP53_1815	-0.141217	9.37236	0.269094	0.613849	0.999744	LSU ribosomal protein L33p @ LSU ribosomal protein L33p, zinc-independent
AP53_29	0.190198	9.43228	0.268917	0.613964	0.999744	Phosphoribosylaminoimidazole carboxylase catalytic subunit (EC 4.1.1.21)
AP53_1104	0.0677852	8.1373	0.268823	0.614025	0.999744	ATP-dependent Zn protease
AP53_1628	0.217418	2.43712	0.268769	0.61406	0.999744	Integrase
AP53_173	0.095183	6.45148	0.266964	0.615239	0.999744	S-layer homology domain / putative murein endopeptidase
AP53_1096	0.0841822	5.52285	0.266961	0.615241	0.999744	Quinolinate phosphoribosyltransferase [decarboxylating] (EC 2.4.2.19)
AP53_1817	0.085234	5.41594	0.266629	0.615458	0.999744	Cadmium efflux system accessory protein
AP53_1004	-0.0584321	9.33532	0.264988	0.616535	0.999744	Phage lysin
AP53_rna64	0.257608	4.1641	0.263831	0.617297	0.999744	tRNA-Thr-TGT
AP53_738	0.141346	13.6746	0.263571	0.617469	0.999744	putative ATP-dependent Clp proteinase (ATP-binding subunit)
AP53_1024	-0.239017	7.60904	0.263543	0.617487	0.999744	Prophage Clp protease-like protein
AP53_51	0.127097	11.0734	0.263285	0.617657	0.999744	LSU ribosomal protein L29p (L35e)
AP53_1509	0.0741784	7.48617	0.263163	0.617737	0.999744	L-asparaginase (EC 3.5.1.1)
AP53_1025	-0.248662	6.21958	0.262302	0.618307	0.999744	Phage portal protein
AP53_655	-0.0635681	9.3192	0.260547	0.619471	0.999744	Phage integrase: site-specific recombinase
AP53_136	0.0547265	9.35691	0.260502	0.619501	0.999744	Thiol-activated cytolysin
AP53_1440	-0.178419	6.64335	0.259714	0.620026	0.999744	hypothetical protein
AP53_852	0.084268	6.14212	0.259567	0.620123	0.999744	Voltage-gated chloride channel family protein
AP53_1830	0.0722631	5.67555	0.259011	0.620494	0.999744	Mobile element protein
AP53_781	-0.0571367	9.41622	0.258459	0.620863	0.999744	dTDP-glucose 4,6-dehydratase (EC 4.2.1.46)
AP53_993	0.0946293	11.4956	0.257501	0.621503	0.999744	Pyruvate kinase (EC 2.7.1.40)
AP53_1190	0.145273	2.1861	0.257293	0.621642	0.999744	Phage minor tail protein
AP53_548	-0.123598	7.53667	0.256088	0.622451	0.999744	Streptolysin S biosynthesis protein D (SagD)
AP53_288	-0.0981266	7.78535	0.255674	0.62273	0.999744	FIG042801: CBS domain containing protein
AP53_114	0.105517	5.37154	0.254289	0.623663	0.999744	Acetyl-CoA:acetoacetyl-CoA transferase, alpha subunit (EC 2.8.3.8)
AP53_1545	0.0808011	11.4513	0.254262	0.623681	0.999744	SSU ribosomal protein S6p
AP53_1690	0.160251	11.2705	0.254036	0.623834	0.999744	Fibronectin-binding protein
AP53_345	-0.128241	8.135	0.253601	0.624128	0.999744	3-oxoacyl-[acyl-carrier protein] reductase (EC 1.1.1.100)
AP53_1539	0.0546712	8.07291	0.253355	0.624294	0.999744	Aminopeptidase YpdF (MP-, MA-, MS-, AP-, NP- specific)
AP53_1753	-0.110431	5.30678	0.251226	0.625738	0.999744	Transcriptional regulator, LuxR family
AP53_rna52	0.293525	3.93007	0.25118	0.62577	0.999744	tRNA-Ala-TGC
AP53_1510	0.0978212	6.92337	0.249667	0.626801	0.999744	ABC transporter permease protein
AP53_rna46	0.290576	3.46476	0.249041	0.627229	0.999744	tRNA-Tyr-GTA
AP53_1792	-0.190567	4.79471	0.248809	0.627388	0.999744	phage protein
AP53_rna79	0.238013	3.88871	0.24804	0.627915	0.999744	tRNA-Ala-TGC
AP53_410	-0.0964866	9.9752	0.246603	0.628902	0.999744	Preprotein translocase subunit SecG (TC 3.A.5.1.1)
AP53_1047	-0.127784	6.0752	0.245876	0.629403	0.999744	hypothetical phage protein
AP53_644	0.0835834	4.75124	0.245326	0.629782	0.999744	Replicative DNA helicase (DnaB) (EC 3.6.4.12)
AP53_138	0.135912	10.1866	0.245285	0.629811	0.999744	FIG01114903: hypothetical protein
AP53_57	0.106139	10.5941	0.245056	0.629969	0.999744	SSU ribosomal protein S8p (S15Ae)
AP53_1211	-0.129449	1.87772	0.244766	0.63017	0.999744	Phage excisionase
AP53_1421	-0.11365	6.92798	0.244429	0.630403	0.999744	Trans-acting positive regulator
AP53_385	0.0976263	4.36231	0.244357	0.630452	0.999744	Mobile element protein
AP53_1566	-0.0987729	7.08679	0.243808	0.630833	0.999744	Transcriptional regulator, CrP/Fnr family
AP53_540	-0.0982983	12.7519	0.242738	0.631576	0.999744	LSU ribosomal protein L19p
AP53_768	-0.0490481	8.45288	0.242508	0.631735	0.999744	GTP-binding protein HflX
AP53_412	-0.141359	9.84093	0.24238	0.631825	0.999744	tmRNA-binding protein SmpB
AP53_231	-0.0883728	8.46743	0.242133	0.631997	0.999744	Iron-sulfur cluster assembly ATPase protein SufC
AP53_202	-0.0859345	7.28674	0.241922	0.632144	0.999744	ABC transporter, predicted N-acetylneuraminate-binding protein
AP53_1436	-0.140894	7.91911	0.240867	0.63288	0.999744	DegV family protein
AP53_rna84	-0.258524	1.78152	0.240704	0.632993	0.999744	tRNA-Glu-TTC
AP53_1118	0.0974646	4.12023	0.240012	0.633477	0.999744	internalin, putative
AP53_1498	-0.106209	6.61332	0.238483	0.63455	0.999744	hypothetical protein
AP53_594	0.0688998	6.74683	0.238453	0.634571	0.999744	Alpha-L-Rha alpha-1,2-L-rhamnosyltransferase/alpha-L-Rha alpha-1,3-L- rhamnosyltransferase (EC 2.4.1.-)
AP53_102	-0.0839428	6.18765	0.238392	0.634614	0.999744	Transcriptional regulator, RofA-like Protein (RALP)
AP53_503	-0.0593837	7.64191	0.237968	0.634913	0.999744	Deoxyguanosinetriphosphate triphosphohydrolase (EC 3.1.5.1)
AP53_303	0.109493	6.72702	0.237774	0.635049	0.999744	ABC-type Fe3+-siderophore transport system, permease 2 component
AP53_1012	-0.196227	5.87453	0.236496	0.635951	0.999744	Phage hyaluronidase; Phage endopeptidase
AP53_965	0.0726852	6.97174	0.236479	0.635963	0.999744	Inositol-1-monophosphatase (EC 3.1.3.25)
AP53_rna67	0.192817	4.34988	0.236327	0.63607	0.999744	tRNA-Asp-GTC
AP53_1217	-0.0528497	8.3645	0.23545	0.636691	0.999744	YfaA
AP53_1209	0.18196	2.86656	0.235396	0.636729	0.999744	DNA replication protein dnaD
AP53_1619	-0.104201	6.43082	0.235152	0.636902	0.999744	PTS system, lactose-specific IIA component (EC 2.7.1.69)
AP53_479	0.0555759	8.07023	0.234835	0.637127	0.999744	peptidase, U32 family large subunit [C1]
AP53_883	-0.0476789	8.53558	0.234523	0.637349	0.999744	Pneumococcal vaccine antigen A homolog
AP53_1839	-0.0615535	6.91811	0.233579	0.63802	0.999744	L-serine dehydratase, alpha subunit (EC 4.3.1.17)
AP53_1599	0.0998294	9.99444	0.233539	0.638049	0.999744	Cell division trigger factor (EC 5.2.1.8)
AP53_153	0.0645466	10.5555	0.232108	0.63907	0.999744	Peroxide stress regulator PerR, FUR family
AP53_369	0.116975	6.80481	0.231884	0.63923	0.999744	Phosphate starvation-inducible protein PhoH, predicted ATPase
AP53_1169	-0.0929424	6.77329	0.231839	0.639262	0.999744	Formate/nitrite family of transporters
AP53_478	0.0456995	6.86776	0.230471	0.640243	0.999744	PROTEASE (EC 3.4.-.-)
AP53_961	-0.0601488	7.14899	0.230355	0.640326	0.999744	Phosphate transport system permease protein PstA (TC 3.A.1.7.1)
AP53_1108	0.0554006	8.45674	0.230069	0.640532	0.999744	Cell envelope-associated transcriptional attenuator LytR-CpsA-Psr, subfamily F1 (as in PMID19099556)
AP53_645	-0.145229	4.18005	0.229633	0.640845	0.999744	hypothetical protein
AP53_950	-0.100305	10.0211	0.228647	0.641556	0.999744	Nucleoside-binding protein
AP53_1324	0.150211	3.83613	0.228522	0.641647	0.999744	Phage minor capsid protein
AP53_741	-0.0903873	9.87724	0.227893	0.642101	0.999744	Arsenate reductase (EC 1.20.4.1)
AP53_1621	0.0989074	6.75082	0.227423	0.642441	0.999744	Tagatose-6-phosphate kinase (EC 2.7.1.144)
AP53_1673	-0.0995646	7.05482	0.226819	0.642878	0.999744	Ribosomal RNA small subunit methyltransferase E (EC 2.1.1.-)
AP53_pseudo1337	-0.161102	2.22252	0.226639	0.643009	0.999744	DNA modification methylase
AP53_778	0.0592849	7.90192	0.226271	0.643276	0.999744	Glycine/D-amino acid oxidases family
AP53_295	0.0992698	6.99697	0.226141	0.643371	0.999744	Substrate-specific component RibU of riboflavin ECF transporter
AP53_576	0.0925533	6.35175	0.225542	0.643806	0.999744	FIG01115289: hypothetical protein
AP53_509	0.0756465	5.78351	0.224622	0.644477	0.999744	PTS system, N-acetylgalactosamine-specific IIC component (EC 2.7.1.69)
AP53_1831	-0.137101	5.75642	0.224379	0.644655	0.999744	FIG01114855: hypothetical protein
AP53_592	0.0870675	7.3798	0.222599	0.645957	0.999744	ABC-transporter (ATP-binding protein) -possibly involved in cell wall localization and side chain formation of rhamnose-glucose polysaccharide
AP53_225	0.0560846	8.00907	0.222571	0.645978	0.999744	Amino acid ABC transporter, glutamine-binding protein/permease protein
AP53_353	0.0670346	9.77002	0.221714	0.646608	0.999744	Mn-dependent transcriptional regulator MntR
AP53_1221	-0.0456388	8.47873	0.221108	0.647053	0.999744	DNA repair protein RecN
AP53_547	-0.0987472	7.16996	0.220497	0.647504	0.999744	Streptolysin S biosynthesis protein C (SagC)
AP53_rna32	-0.264314	4.16063	0.220247	0.647689	0.999744	tRNA-Gly-TCC
AP53_990	0.114506	8.55445	0.219549	0.648205	0.999744	Alkylphosphonate utilization operon protein PhnA
AP53_1659	0.141132	9.56068	0.218624	0.64889	0.999744	Preprotein translocase subunit YajC (TC 3.A.5.1.1)
AP53_1846	-0.0667225	6.16019	0.217216	0.649937	0.999744	FIG009210: peptidase, M16 family
AP53_1113	0.0506318	7.91573	0.215408	0.651287	0.999744	FIG009439: Cytosolic protein containing multiple CBS domains
AP53_630	0.103527	4.83668	0.215139	0.651489	0.999744	B-cell receptor associated protein-related protein
AP53_1497	-0.0889161	7.20486	0.214794	0.651748	0.999744	Integral membrane protein
AP53_1064	0.0936718	6.36318	0.213514	0.65271	0.999744	4-alpha-glucanotransferase (amylomaltase) (EC 2.4.1.25)
AP53_909	-0.0796419	5.60175	0.212662	0.653352	0.999744	FIG01114846: hypothetical protein
AP53_rna20	-0.278113	4.50341	0.212107	0.653771	0.999744	tRNA-Lys-TTT
AP53_1595	0.0533683	9.25604	0.211604	0.654151	0.999744	Hydrolases of the alpha/beta superfamily
AP53_998	-0.0538736	8.26929	0.211546	0.654196	0.999744	ABC transporter, ATP-binding protein
AP53_850	-0.0589936	5.64173	0.211268	0.654406	0.999744	Mobile element protein
AP53_780	0.0675856	9.42676	0.211031	0.654586	0.999744	dTDP-4-dehydrorhamnose 3,5-epimerase (EC 5.1.3.13)
AP53_447	0.110139	4.43955	0.209615	0.655662	0.999744	ABC transporter membrane-spanning permease - macrolide efflux
AP53_1349	0.148739	3.30977	0.209247	0.655942	0.999744	hypothetical protein (phage associated)
AP53_228	-0.0681568	8.05494	0.207492	0.657283	0.999744	Negative regulator of genetic competence MecA
AP53_1684	-0.0710298	6.49671	0.207351	0.657391	0.999744	Dipeptide transport ATP-binding protein DppD (TC 3.A.1.5.2)
AP53_1120	-0.0459627	8.88765	0.206687	0.657901	0.999744	FIG01114335: hypothetical protein
AP53_867	-0.0672968	6.75101	0.206413	0.658111	0.999744	Short chain dehydrogenase
AP53_222	0.0703062	12.833	0.205632	0.658713	0.999744	NAD-dependent glyceraldehyde-3-phosphate dehydrogenase (EC 1.2.1.12) / Plasmin(ogen) receptor
AP53_1086	0.104353	4.62286	0.205475	0.658833	0.999744	Transcriptional antiterminator of lichenan operon, BglG family
AP53_1147	0.143845	9.2347	0.204463	0.659615	0.999744	Competence protein CoiA
AP53_1795	-0.126603	5.45282	0.202416	0.661202	0.999744	Phage protein
AP53_740	-0.0888237	10.3825	0.20102	0.66229	0.999744	Phosphopentomutase (EC 5.4.2.7)
AP53_1166	-0.0512962	8.16214	0.200136	0.662981	0.999744	UDP-N-acetylmuramoylalanyl-D-glutamyl-2,6-diaminopimelate--D-alanyl-D-alanine ligase (EC 6.3.2.10)
AP53_888	0.0426937	9.18231	0.200132	0.662985	0.999744	DNA gyrase subunit A (EC 5.99.1.3)
AP53_1335	0.163865	3.02404	0.199493	0.663486	0.999744	Phage protein
AP53_1652	0.0623699	8.38542	0.199325	0.663618	0.999744	FIG01114677: hypothetical protein
AP53_486	0.10992	8.00734	0.199216	0.663704	0.999744	Transcriptional regulator
AP53_683	-0.0714474	7.30067	0.198678	0.664126	0.999744	Cysteine and methionine metabolism regulator CmbR, LysR family
AP53_1624	0.0975607	6.41992	0.19806	0.664613	0.999744	Lactose phosphotransferase system repressor
AP53_157	0.115484	5.44357	0.198001	0.664659	0.999744	FIG01115469: hypothetical protein
AP53_65	-0.135837	8.07127	0.197829	0.664795	0.999744	Translation initiation factor 1
AP53_1194	0.234387	1.50694	0.197777	0.664836	0.999744	FIG018217: Phage-associated protein
AP53_1631	-0.0896085	11.0211	0.197506	0.66505	0.999744	LSU ribosomal protein L13p (L13Ae)
AP53_1238	-0.0764811	9.05491	0.197312	0.665203	0.999744	FIG001583: hypothetical protein, contains S4-like RNA binding domain
AP53_662	0.070402	8.23689	0.197012	0.66544	0.999744	Pore forming protein ebsA
AP53_1425	0.0591536	7.44293	0.195606	0.666555	0.999744	Glycerol kinase (EC 2.7.1.30)
AP53_1637	0.0644096	6.21605	0.195491	0.666646	0.999744	Hypothetical protein, Spy1939 homolog
AP53_879	0.0399994	8.40127	0.195056	0.666992	0.999744	TsaC protein (YrdC domain) required for threonylcarbamoyladenosine t(6)A37 modification in tRNA
AP53_224	0.0616628	8.27625	0.194664	0.667303	0.999744	Amino acid transport ATP-binding protein
AP53_1866	0.113869	4.32323	0.194367	0.66754	0.999744	paratox?
AP53_908	-0.0892497	5.78123	0.194127	0.667731	0.999744	Mg2+/citrate complex transporter
AP53_1072	-0.0672315	9.30603	0.193349	0.668353	0.999744	putative esterase
AP53_634	-0.131454	4.24512	0.190822	0.670383	0.999744	hypothetical phage protein
AP53_344	-0.0863649	7.51746	0.190487	0.670652	0.999744	FIG01114304: hypothetical protein
AP53_1176	0.114856	10.0871	0.189532	0.671424	0.999744	FIG01114217: hypothetical protein
AP53_1417	-0.056081	8.88494	0.188983	0.671869	0.999744	Methionine ABC transporter ATP-binding protein
AP53_1226	0.0392739	8.30246	0.18832	0.672407	0.999744	Exodeoxyribonuclease VII large subunit (EC 3.1.11.6)
AP53_1162	0.119009	5.58789	0.188213	0.672494	0.999744	Kup system potassium uptake protein
AP53_414	0.0667526	9.78042	0.187753	0.672868	0.999744	Pyrrolidone-carboxylate peptidase (EC 3.4.19.3)
AP53_482	-0.0659301	7.24511	0.187475	0.673095	0.999744	FIG01116574: hypothetical protein
AP53_1253	-0.0704509	4.83242	0.187473	0.673096	0.999744	Late competence protein ComC, processing protease
AP53_1325	-0.154242	2.98474	0.187199	0.67332	0.999744	Phage minor capsid protein #Fam0017
AP53_1005	-0.0637654	7.95908	0.186973	0.673504	0.999744	Phage protein
AP53_53	0.111165	11.4355	0.186594	0.673814	0.999744	LSU ribosomal protein L14p (L23e)
AP53_rna58	0.194223	3.88095	0.186102	0.674216	0.999744	tRNA-Tyr-GTA
AP53_959	-0.0595851	7.29695	0.184777	0.675303	0.999744	Phosphate transport ATP-binding protein PstB (TC 3.A.1.7.1)
AP53_201	-0.0782592	6.70653	0.183999	0.675943	0.999744	N-acetylmannosamine-6-phosphate 2-epimerase (EC 5.1.3.9)
AP53_1819	0.0996039	6.60463	0.183887	0.676035	0.999744	FtsK/SpoIIIE family
AP53_275	-0.0612505	9.1506	0.183752	0.676146	0.999744	UDP-N-acetylmuramate--alanine ligase (EC 6.3.2.8)
AP53_1157	0.0877821	3.70862	0.183051	0.676725	0.999744	Late competence protein ComEC, DNA transport
AP53_365	-0.127707	7.93424	0.182944	0.676813	0.999744	Peptide methionine sulfoxide reductase MsrA (EC 1.8.4.11)
AP53_373	-0.0618929	9.04667	0.182359	0.677298	0.999744	GTP-binding protein Era
AP53_321	-0.055739	9.19414	0.182229	0.677405	0.999744	Arsenate reductase (EC 1.20.4.1)
AP53_1026	-0.152689	5.8648	0.181835	0.677732	0.999744	Phage protein
AP53_1655	-0.0708359	9.65473	0.181429	0.678069	0.999744	Prolyl-tRNA synthetase (EC 6.1.1.15), bacterial type
AP53_159	0.0891716	5.70276	0.18132	0.678159	0.999744	Mobile element protein
AP53_409	-0.0534826	9.44431	0.18132	0.67816	0.999744	Multidrug resistance efflux pump PmrA
AP53_577	0.129286	8.27179	0.180963	0.678457	0.999744	ABC transporter permease protein
AP53_184	0.0526062	8.10889	0.180639	0.678726	0.999744	Transcriptional regulator, MarR family
AP53_1496	0.0455958	8.65711	0.180632	0.678732	0.999744	Phosphoglycerate mutase family
AP53_322	-0.103103	3.82845	0.178193	0.680772	0.999744	FIG01115198: hypothetical protein
AP53_1352	0.187476	4.31219	0.178147	0.680811	0.999744	hypothetical phage protein
AP53_1589	0.0647747	9.54937	0.178088	0.680861	0.999744	Acid phosphatase (EC 3.1.3.2)
AP53_842	-0.0580671	7.789	0.177496	0.681359	0.999744	Spermidine Putrescine ABC transporter permease component PotB (TC 3.A.1.11.1)
AP53_1154	0.08843	6.87506	0.177233	0.68158	0.999744	FIG01116792: hypothetical protein
AP53_174	-0.0732492	6.38866	0.177006	0.681771	0.999744	Streptococcal pyrogenic exotoxin G (SpeG)
AP53_1543	-0.065306	10.5825	0.176226	0.68243	0.999744	SSU ribosomal protein S18p @ SSU ribosomal protein S18p, zinc-independent
AP53_1320	-0.142422	3.66377	0.175508	0.683037	0.999744	Phage tail length tape-measure protein
AP53_1564	0.0639666	8.42111	0.175196	0.683302	0.999744	Aquaporin (Major Intrinsic Protein Family)
AP53_315	0.106887	8.98917	0.175065	0.683413	0.999744	hypothetical protein
AP53_1557	-0.0424596	9.09326	0.174774	0.68366	0.999744	Putative membrane protein precursor SPs0273
AP53_212	0.0424749	9.36827	0.174026	0.684296	0.999744	Ribosome small subunit-stimulated GTPase EngC
AP53_1760	0.119534	4.17652	0.17382	0.684472	0.999744	FIG01115695: hypothetical protein
AP53_902	0.0752998	4.82237	0.172961	0.685206	0.999744	Oxaloacetate decarboxylase alpha chain (EC 4.1.1.3)
AP53_1693	-0.0839458	13.0968	0.172766	0.685372	0.999744	Antiphagocytic M protein
AP53_1546	0.0837698	9.59549	0.172574	0.685536	0.999744	hypothetical protein
AP53_1105	-0.104398	7.32512	0.172329	0.685746	0.999744	Phenylacetic acid degradation protein PaaD, thioesterase
AP53_326	0.0587178	9.85488	0.17222	0.685839	0.999744	Serine endopeptidase ScpC (EC 3.4.21.-)
AP53_1469	-0.149857	8.99706	0.171355	0.686582	0.999744	Guanine-hypoxanthine permease
AP53_992	0.122966	9.4038	0.171211	0.686706	0.999744	Signal peptidase I (EC 3.4.21.89)
AP53_1771	0.367488	2.9414	0.17028	0.687508	0.999744	hypothetical protein
AP53_1080	0.0717193	7.62174	0.169634	0.688066	0.999744	Glutamate transport ATP-binding protein
AP53_1091	0.0734642	8.27044	0.169484	0.688195	0.999744	GTP-binding protein Obg
AP53_616	-0.146802	5.13689	0.169284	0.688368	0.999744	hypothetical phage protein
AP53_rna39	-0.233445	3.54332	0.169213	0.68843	0.999744	tRNA-Val-TAC
AP53_426	-0.077509	3.99292	0.16885	0.688745	0.999744	Daunorubicin resistance ATP-binding protein drrA
AP53_90	0.0489079	7.48538	0.168847	0.688748	0.999744	Adenine-specific methyltransferase (EC 2.1.1.72)
AP53_1574	-0.0576118	6.89451	0.168558	0.688998	0.999744	NAD(FAD)-utilizing dehydrogenases
AP53_476	-0.0767694	9.65957	0.16853	0.689022	0.999744	FIG01115301: hypothetical protein
AP53_129	-0.0554269	8.44511	0.16836	0.68917	0.999744	putative toxic anion resistance protein
AP53_1824	-0.0894969	3.8173	0.166727	0.690593	0.999744	FIG014387: Transcriptional regulator, PadR family
AP53_550	-0.0855379	7.07886	0.165748	0.691449	0.999744	Streptolysin S biosynthesis protein (SagF)
AP53_1195	-0.169995	3.18282	0.16558	0.691597	0.999744	FIG033577: Phage protein
AP53_1339	-0.154304	4.13251	0.163818	0.693147	0.999744	hypothetical protein
AP53_1783	0.0830328	8.55208	0.16355	0.693384	0.999744	hypothetical protein
AP53_680	-0.0800843	10.6484	0.16339	0.693525	0.999744	LSU ribosomal protein L21p
AP53_22	0.114857	8.534	0.163227	0.693669	0.999744	Phosphoribosylformylglycinamidine synthase, synthetase subunit (EC 6.3.5.3) / Phosphoribosylformylglycinamidine synthase, glutamine amidotransferase subunit (EC 6.3.5.3)
AP53_538	-0.064075	8.31346	0.16308	0.693799	0.999744	Chorismate mutase I (EC 5.4.99.5)
AP53_557	-0.0510582	7.13216	0.162918	0.693943	0.999744	DNA ligase (EC 6.5.1.2)
AP53_1006	-0.168645	6.09195	0.162674	0.694159	0.999744	Phage lysin
AP53_1470	-0.1463	8.3862	0.162673	0.694159	0.999744	Hydrolase (HAD superfamily)
AP53_806	-0.0771905	6.34766	0.162365	0.694433	0.999744	Hypothetical radical SAM family enzyme in heat shock gene cluster, similarity with CPO of BS HemN-type
AP53_445	0.129044	3.47824	0.160891	0.695745	0.999744	Dolichyl-phosphate mannoosyltransferase, involved in cell wall biogenesis
AP53_rna85	0.118187	4.68321	0.160341	0.696236	0.999744	tRNA-Arg-TCT
AP53_52	0.101064	11.3248	0.159849	0.696676	0.999744	SSU ribosomal protein S17p (S11e)
AP53_684	-0.0540817	7.26085	0.159705	0.696804	0.999744	Lipoprotein signal peptidase (EC 3.4.23.36)
AP53_880	0.0415912	8.82939	0.159419	0.697061	0.999744	Phosphinothricin N-acetyltransferase (EC 2.3.1.-)
AP53_417	0.0808929	7.96078	0.158723	0.697687	0.999744	Bactoprenol glucosyl transferase (EC 2.4.1.-)
AP53_508	0.0543067	5.89677	0.158589	0.697807	0.999744	PTS system, N-acetylgalactosamine-specific IID component (EC 2.7.1.69)
AP53_1774	-0.12732	10.4718	0.15819	0.698166	0.999744	Hypothetical protein possible functionally linked with Alanyl-tRNA synthetase
AP53_504	0.0652702	7.698	0.157932	0.698398	0.999744	FIG01114378: hypothetical protein
AP53_135	0.0497685	8.77317	0.157421	0.69886	0.999744	Streptococcal NAD glycohydrolase inhibitor
AP53_rna11	0.16988	4.04239	0.156742	0.699474	0.999744	tRNA-Leu-TAA
AP53_1820	0.110531	6.81499	0.156459	0.69973	0.999744	FIG01114548: hypothetical protein
AP53_rna27	-0.139282	4.9117	0.155816	0.700314	0.999744	tRNA-Met-CAT
AP53_1100	0.0785456	6.42648	0.155541	0.700564	0.999744	Mobile element protein
AP53_1762	0.103268	5.8685	0.15531	0.700775	0.999744	Transcriptional regulator, HxlR family
AP53_461	-0.0605419	7.99187	0.155133	0.700936	0.999744	Hydrolase (HAD superfamily)
AP53_1797	-0.111356	3.91281	0.15509	0.700975	0.999744	FIG01114328: hypothetical protein
AP53_1023	-0.16143	7.65086	0.154902	0.701147	0.999744	Phage capsid protein
AP53_748	0.0859329	8.60819	0.154599	0.701423	0.999744	Orotidine 5'-phosphate decarboxylase (EC 4.1.1.23)
AP53_420	0.0484765	9.55446	0.153884	0.702076	0.999744	Proline dipeptidase (EC 3.4.13.9)
AP53_152	0.053552	9.75329	0.153183	0.702719	0.999744	Succinyl-CoA synthetase, alpha subunit-related enzymes
AP53_663	-0.0734038	7.57376	0.153145	0.702754	0.999744	Ferredoxin
AP53_1151	-0.0500988	7.82219	0.152288	0.703542	0.999744	FIG01115059: hypothetical protein
AP53_284	0.0852262	9.14737	0.15222	0.703605	0.999744	FIG027054: hypothetical protein
AP53_rna68	0.129205	4.05544	0.15222	0.703605	0.999744	tRNA-Val-TAC
AP53_1250	0.0634854	8.68881	0.152119	0.703699	0.999744	Glucokinase (EC 2.7.1.2)
AP53_1042	-0.0753255	6.40716	0.151476	0.704291	0.999744	FIG01117510: hypothetical protein
AP53_675	-0.0867966	8.23771	0.151165	0.704579	0.999744	Dihydrofolate synthase (EC 6.3.2.12) / Folylpolyglutamate synthase (EC 6.3.2.17)
AP53_695	-0.0751009	8.83035	0.150265	0.705413	0.999744	SSU ribosomal protein S16p
AP53_818	0.0389145	9.40215	0.150164	0.705507	0.999744	Putative membrane protein YeiH
AP53_1423	0.0839418	8.38164	0.149691	0.705947	0.999744	Glycerol uptake facilitator protein
AP53_204	-0.0489814	6.54483	0.148853	0.706728	0.999744	ABC transporter, predicted N-acetylneuraminate transport system permease protein 2
AP53_1807	0.0587407	9.24564	0.148743	0.706831	0.999744	Arginyl-tRNA synthetase (EC 6.1.1.19)
AP53_510	0.0577135	5.84986	0.148631	0.706935	0.999744	PTS system, N-acetylgalactosamine-specific IIB component (EC 2.7.1.69)
AP53_544	-0.0674927	8.09272	0.14785	0.707666	0.999744	FIG01114091: hypothetical protein
AP53_643	-0.100379	4.21884	0.147811	0.707702	0.999744	replication initiator protein A
AP53_1505	0.0554067	10.1011	0.147164	0.70831	0.999744	GTP-sensing transcriptional pleiotropic repressor codY
AP53_1610	-0.0414598	7.5996	0.146775	0.708675	0.999744	Type I restriction-modification system, DNA-methyltransferase subunit M (EC 2.1.1.72)
AP53_889	0.0457415	8.84099	0.14673	0.708718	0.999744	Sortase A, LPXTG specific
AP53_918	0.0928514	9.93669	0.146075	0.709335	0.999744	[Citrate [pro-3S]-lyase] ligase (EC 6.2.1.22)
AP53_1372	0.0740551	9.14882	0.144982	0.710369	0.999744	General stress protein 13
AP53_62	-0.0635454	10.5694	0.144932	0.710416	0.999744	LSU ribosomal protein L15p (L27Ae)
[truncated: 796 more rows]

## Sheet: cmpSK-8hr
genes	logFC.8hr	logCPM.8hr	statistic.8hr	Pvalue.8hr	FDR.8hr	function
[truncated: 1,941 more rows]

## Sheet: cmpTime-wildSK
genes	logFC.wildSK	logCPM.wildSK	statistic.wildSK	Pvalue.wildSK	FDR.wildSK	function
[truncated: 1,941 more rows]

[truncated: 2 more sheets: cmpTime-deltaSK, annotation]
